# Supplementary material for: Identification of Immune-Related Gene Signature in Stanford Type A Aortic Dissection
Source: Front Genet. 2022 Jun 16;13:911750. doi: 10.3389/fgene.2022.911750 (PMC9252449; doi:10.3389/fgene.2022.911750)
Supplement: Supplementary file 1 [file DataSheet4.XLSX]

## Sheet: Sheet1
genes in red module	genes in blue module
RPS28	SERTAD2
COL17A1	NUMBL
DCK	XRCC2
KDM2B	SPRY1
HDAC8	GSG1
STK10	UQCR10
MAP3K11	SECTM1
GSTM4	SPAG1
BASP1	ZNF428
COX4I1	LRRC17
ZMYND8	APP
GLIPR2	S1PR1
PIK3AP1	UBL7
IL10RA	ITGA3
UBOX5	HAPLN3
GBGT1	ZNF24
EZH2	ACSL3
ECD	IQCA1
PFKFB4	MCTP1
IGSF6	ZNF197
UAP1L1	FKBP3
SCMH1	LSP1
MYL12B	TMED2
ASB13	ZNF502
ITGB2	INTS6
EFNB1	RET
TEKT1	TSHZ2
SLCO3A1	GPATCH1
RNF138	MRPS21
DEXI	GSC
XKR6	ANP32C
SERPINE2	STAU1
CAPG	SPOCK2
ADCY7	ZNF385B
STAB1	CBFA2T3
RGS1	CCDC69
PLAU	RBM14
LOC652276	EIF5
SLC37A2	TXNRD2
SKAP2	CRABP1
MAGEL2	ATP1B1
VAV3	ZNF365
DYNLRB1	MEX3C
OAS1	TACR3
ECM1	KLRG1
LAMB1	GALNT5
BRPF3	CAMK2D
ATP11B	NRARP
LCP2	SLC1A1
PLXNB2	ADRA2A
FCGR2B	SFMBT2
CREBL2	VWA1
CYTH4	NBEAL2
INTS4	RAB31
CSF2RA	CD99P1
TLE6	B4GALT4
PFDN6	DET1
DDIT4	IRAK3
IL21R	CAMTA1
TFDP1	TCP11
BTK	LPAR2
PRR13	SREBF1
GPSM3	SDC4
CD53	ZNF702P
IQCK	CNNM2
LCP1	PDLIM4
LFNG	ELF1
RPH3A	TAF1
RGL4	PTGDS
RIC8B	ATG16L2
BBS5	C11orf49
ZNF442	FLNB
ZNF286A	CTR9
OR1S2	SUMO2
ARHGAP9	ROBO4
CENPF	BRF2
DLD	PLIN1
UNC119	ANGEL1
ATP2B4	MAP4K1
FLI1	GAB2
RNF149	HEG1
NUP214	CSPG4
MIS18BP1	PDE1C
SOBP	HINFP
IRF8	SULF2
FCGR2A	ESAM
AP3M1	OAF
SLAMF8	TAF6
HCG22	FHL2
SLA	DDAH1
NDUFB4	GVINP1
PCDH9	CIDEB
C4orf48	ZNF16
BATF	BACE2
VSIG4	OSBPL10
CHGA	FOS
ACP1	TSPAN13
NUDT14	MCF2L2
GUSB	GPM6B
HK3	PDPN
FBN2	IDO2
TSR2	ZNF664
FBXL19	LIPE
LOC390705	CHST6
FBXW4	GJA4
CCL3	EHD3
RNASET2	TAF1C
DLX1	KRT8
TNFRSF10C	MYO9B
TERF1	SCN9A
TMED7	BCAR1
OAS2	CDH11
ZNF225	SSH2
NCKAP1L	AFF1
NXF3	PCDH12
SPRR2F	IFT52
CPNE2	ABI3BP
GAPT	BIN1
PLXND1	PPARD
XKR8	HCFC2
CD209	UBA5
IKZF1	NID1
MTSS1	FAM124A
TLR7	HOXB5
PPP1R26	MUL1
MAP3K4	SGTB
ARHGDIB	ENPEP
ZNF683	LARP4
VAPB	SENP5
RHOT1	PHPT1
RAPGEF1	DISC1
CCR1	ADCY3
VNN2	HSPA12B
DFFB	CD247
ACOT8	CCL21
NAIP	UBE2L3
FXR1	MRAS
CST7	CDYL
SSR4	MME
ALOX5	FBXO11
KIAA1143	SLC37A4
AQP1	LEF1
MYO1F	DPYSL3
CTDSP1	PPFIBP1
GRK6	SGSM3
CYBB	WDR87
ZNF518B	RIPK4
CPVL	CADM1
SIPA1	CD109
PSMB10	RTKN
CCNL1	CAPRIN2
TMEM154	DYRK4
IL2RA	MRPL49
IL2RB	PTPN1
SAMSN1	IGSF10
ITGAM	SMAD3
ZNF397	PPIP5K1
TMEM41A	ASB1
UCP2	RRAD
TOP2A	DNAJC1
ZC3H14	GPT2
CSF1R	WIPI2
LST1	GPKOW
RBM47	GPR146
DPEP2	TNFAIP8L1
SCD	RBM39
DUSP13	USF2
C5AR1	SNX7
PLEKHO2	TELO2
SNAI3	HEXIM1
DUOX1	ZNF773
GOLGA2	ASAP3
ASAP1	ZXDB
RHBDF2	NPTX2
TEX261	INHBB
MYO1G	PDGFA
DPP4	CCL23
SH3BP1	SLC37A3
TTYH3	FYN
GNG8	USP12
TMBIM6	SNX20
CD300A	SEMA4D
FES	ZNF567
HAVCR2	C7
MSR1	C6
KRT18	LCMT1
ANGPTL3	OR1L8
ASF1B	LAMC3
KIF20A	IL13RA2
PDIA5	METTL23
PARVG	CABP4
CTSB	DIRAS3
SPI1	ARHGAP19
RB1	UBA3
TLN1	PECAM1
SERP2	SNORA66
THOC2	TBC1D2B
EMILIN2	NIPBL
NCF1	ANKRD11
SASH3	QKI
ANKRD28	KIAA0895
CXorf38	DNAJB6
LGMN	UIMC1
LGALS14	NDUFAF3
CD84	NDN
PYCARD	MXRA7
CMTM7	CYLC1
TNFRSF10B	PTRHD1
NRP1	MLH3
TNFRSF21	NSMCE2
HCST	FBXL12
LCK	DOT1L
ZWILCH	GRM2
VAT1	RPH3AL
ENPP1	AFAP1L1
PLA2G7	ZBED1
VEGFC	CLCN7
TREM2	CD2
HIP1	KLHDC8B
C9orf50	PDLIM3
GPR34	PTPRA
SV2A	MRPL10
CNGB1	SEMA3C
WDR73	ZNF471
TNFAIP3	AMDHD2
PKIG	ZKSCAN5
CPD	CLK3
BBS7	RWDD4
OR12D3	RGS14
MAP1LC3B	TNFRSF14
AIF1	CYP46A1
TMEM207	SCML2
RBM38	RBM3
LNP1	TMEM100
LIMA1	AVPR2
SLC6A10P	SYAP1
FAM53B	RPL15
MYPOP	BHLHE22
KLK8	CLIC6
FCGRT	TSPAN18
CYP2S1	FBXO30
TRIM58	HMGN4
SPR	PBX4
SH2D1A	ZNF324B
ATXN10	PON3
TLR4	STRADB
COL5A1	TIMP3
COL6A3	ABCA6
DDX19B	ALPL
PLBD1	BRD8
MSTO1	CADM3
RUFY2	AXL
LCLAT1	SNCA
PANK2	ODF2L
BHLHB9	SULF1
NR1D1	IGF2BP2
ADAM8	RPS6KA2
EPS15L1	SLC33A1
PPM1E	CREB3
RBPJ	PRKD3
FBXW8	PSTPIP1
CHM	FZD3
CLEC4A	EFNB2
CXCL3	FXYD5
ALMS1	FNDC3A
SLC38A11	SLC22A23
TMEM151A	DMXL2
RASSF2	SULT2B1
SUSD1	DDHD2
RAC2	PIGA
POMZP3	FAM43A
AOAH	RNF157
RPL41	OSBP
ZNF385D	ATF7
TBC1D10C	PGPEP1
C2	ACAT2
PRDX5	ZNF627
GMFG	GOLPH3
PLTP	TGIF2
MXD3	VIT
MAP6	PLEKHM1
DUSP2	KCNJ13
CORO1A	CLPX
SLC9A5	CMTM8
ZNF292	EED
MARCKSL1	OPLAH
UBE2C	NOTCH4
MEAF6	SPRR1B
CD68	PODXL
DBT	EMILIN1
HAAO	UQCRBP1
RPS6KA1	COBL
MT1G	ZNF605
SOSTDC1	DDX50
RNF216P1	RPL39L
CCDC80	SLC10A3
CEBPA	SEMA6A
OGFRL1	TSNAX
LAYN	IL34
NAGK	SDF2
TDO2	CYB5A
POLM	SPSB1
STARD10	MEGF8
F13A1	RDH10
MBD2	FBXO17
ZNF717	CIB2
LIPA	CLMN
BEST1	CDA
TMED3	OLFM1
WDR26	MRGPRD
EPM2A	HTR2A
MAF	SSNA1
E4F1	LINC00301
MS4A6A	CROCCP2
RNF217	SLC19A3
CD163	ATL2
LINC00304	RBP7
TLR5	SPRR1A
MAP3K1	MYOM2
ZNF222	TMEM87A
ASCL2	MED27
LGALS1	NUDT11
PLCB2	RNF24
TACC3	CYHR1
SELL	AGTPBP1
LY96	HOXB1
RAB33A	C7orf50
CTHRC1	TSPAN4
POLN	TSPAN32
B2M	LRP5L
MS4A14	KCTD2
KIF18B	ARL4D
PSME1	EPHX4
NUSAP1	ZIK1
TMIE	KLHL13
IKBKB	HELQ
ZNF444	PRAF2
ATPAF2	SSX2IP
HCLS1	ABI2
TNFAIP2	NEK4
CXCL16	ADAMTSL2
YWHAH	IDH3B
PMPCB	IER5
FBP1	CARD11
PRC1	KIAA1586
RNASE2	CASQ2
ADORA3	DEFB123
SLC29A2	VPS72
MELK	RGS12
PLD6	SFRP2
RIN3	GPD2
NINJ2	PFKFB2
BTBD9	APOLD1
SEC14L1	ROM1
LILRB5	CSNK2A2
MMD	CILP
CHST13	GAS2L1
GPR65	RGS3
SELPLG	SLC2A8
VMO1	MAPK11
CD74	TICAM1
CDCA7	PRKCI
TPCN1	GBP3
C1QA	USP3
FAM170B	EDF1
SLC1A3	GDPD2
MNDA	CD248
OST4	GPX3
ANLN	RSC1A1
CD14	CNDP2
ANKRD26	AMMECR1L
FTL	RASGRP3
OSTF1	PPP1R16B
CTSS	REST
EGR2	ZBTB6
TTC1	PHF20L1
XPNPEP2	GPBAR1
BCL9L	CFI
C1orf127	BAG4
INPP5D	DOK5
NOTUM	SPTY2D1
CYBA	CENPV
UQCR11	NOTCH1
OAS3	GPA33
CX3CR1	FAM131A
FOLR2	EML1
HOXD11	PILRA
TSEN2	C7orf26
TTC39C	ZDHHC7
PTAFR	ARRB1
CYTIP	KRT19
CEP55	ARFGAP3
ITGA4	GPR156
JDP2	ROBO3
LTB4R	APOM
AHCTF1	SCYL1
CD33	PTK2B
ALDOB	PSMD9
GOLGB1	SH3BGR
GIMAP4	MFAP5
RCSD1	PRKCQ
NECAP2	TFEB
TLR6	NEDD4L
CD28	MPP1
TSPAN33	SH2D2A
GPX1	BPIFB1
CERCAM	DPF2
FBXW9	ZNF77
ARHGAP30	SLC7A9
TM6SF1	KCNJ8
ZKSCAN3	KLF2
S100A9	THBS4
C7orf25	AEBP1
TRAPPC3	PLEKHG4
ZCWPW1	SECISBP2
SLFN11	FOXN2
ATP6V0A1	CHST10
TACR2	SKIL
KIF15	PLP2
IPO8	LSAMP
SAT1	L1CAM
RNASEH2C	DUSP11
LRRC10	RASD1
C1orf162	RAB11FIP5
IDI1	PRF1
HEBP2	CYP2D6
ZNF217	UROD
MGAT4A	MAP3K8
ALDOC	IKZF4
WNK3	CEP70
SH3TC1	PRICKLE1
DHRS11	RHPN1
OSBPL6	GNAI1
SYN2	MAN1A1
ZNF250	RNF121
VGF	SPATA13
USP40	PRRC2C
NEIL3	DLL1
PIBF1	FAM107A
SIRPA	CARD10
SLCO5A1	KCNIP1
GUK1	PLEKHG6
TNFSF13B	RNF112
IMPA1	PTPRM
IRS1	ASCC3
P2RX7	ENTPD5
MAN2B1	SPATS2
SORL1	TNFSF4
WAS	GTF3C2
SERGEF	PHF1
IFI44	HYLS1
VWCE	RNF125
SRGN	SLC41A2
GIT2	GIMAP8
SLCO2B1	CDK9
CRHBP	PCDHB11
C17orf80	BMP6
CABLES2	CHML
BBS4	LCNL1
NOD2	ISYNA1
ADAP2	GORASP2
BID	SLC2A11
CHIC1	SAMD7
EVI2B	CXCL14
RIPK3	ANKRD29
MAFB	SLC35F1
TNFRSF1B	TESC
PAOX	MYCT1
IFNAR2	SLC39A6
AMIGO1	SSR1
OLFML2B	CREB3L2
GAA	SENP3
REL	CDC14C
CALHM2	TEK
OR51M1	AQP7P1
LRRC25	ALPI
GLA	VWF
DENND1C	GREM1
SMAD6	COL20A1
SOS1	ABTB2
IL10RB	EIF2B1
LGI2	YTHDF1
SMAP1	CLDN11
ARL4C	SNRNP48
LAIR1	AP4E1
KLHL6	SLC25A18
LBR	FAM43B
BAGE	RBMS2
ASGR1	KANK3
IQGAP2	SLC16A5
TMPRSS9	RASIP1
PIK3CG	ABI3
ARHGAP4	GAMT
CLEC4E	NDUFA4L2
LAPTM5	DEPTOR
CNOT2	LINGO1
FGD3	WDR49
EPN1	NCF4
DKK1	UCHL1
RGMB	PCGF1
ATP6V0C	RGS4
GNA15	BCCIP
SOCS1	CYGB
NRG3	STC1
IL17A	GPAM
ZNF232	GGCX
PDE1A	CALCRL
CHRFAM7A	ZNF213
KCNH8	TSC1
STX19	MLLT11
TYSND1	DUSP10
TRAPPC6A	ILVBL
GNAI2	SRGAP2
LGALS12	SLAMF6
E2F2	GATA5
ITGB7	CD70
IL32	PIGL
IL18	RAMP3
FAM111A	MGAT1
TYROBP	CSTF3
U2AF1L4	SLC12A8
ALKBH8	FGF9
SEC61A2	MAGED1
OR51B4	NEU1
MARK1	GZF1
THY1	PIK3CB
GLI1	SHROOM4
RENBP	FAM177A1
RNASE6	PEX14
CD83	BCAR3
SLC6A12	C9orf24
LYN	ACACB
MYBPC3	MAP2
RHOA	FGD1
SMAP2	MCOLN1
CDC42BPA	MFNG
BRI3	OXER1
HMMR	CINP
NPL	PI16
ATP8B4	PIK3CD
NAGA	PAK1
RPS19	CERS6
OR52E6	SAMD10
LILRB3	PCSK5
CHCHD6	RPGR
DNAJC14	P2RY8
TNFAIP6	TF
PRKD1	TERF2
C1QC	CYP11A1
POLR3H	AKAP8L
ASB9	ZCCHC10
PCBD1	CCL19
CD37	GLIPR1
IGFLR1	FRMD6
TET3	GJB2
SPSB2	SLFN5
CLDN12	BTG2
SPRYD3	SOX2
TTK	KLHL3
COTL1	AKNA
OR11H4	AIF1L
DOCK8	DDAH2
PLK4	TRIM46
MFSD1	GBP4
NUAK2	PWWP2A
C20orf202	ALG6
C1orf35	ANKRD53
ATPAF1	CUEDC2
C11orf80	ENTPD1
DOK2	NFKBIA
TMEM176A	DOCK9
CXCL10	ARL15
HCK	WSCD1
DAPK2	KAAG1
CD7	IQCC
BOLA1	OR5P3
MED9	NAT9
PGD	ITPKA
KIF11	RAP1GAP
HES5	KRBA1
RASAL3	GIMAP7
FGR	LYPD6
RNASE1	KANK4
LAMA4	NEURL2
PLEK	CFD
PTGER4	ATXN7L1
CORO7	KCTD11
MMP9	RNF144A
CXCL17	FIGNL2
C1QB	FAM180B
GRINA	ZNF3
ADAMTS2	RTN4RL1
NCF2	ZNF467
TPX2	CD40
NLRC4	COG6
PGLS	APOD
HMGCS1	KCNJ2
SEL1L3	PRG4
DDRGK1	TRAF3IP3
ALOX5AP	PRKCH
MICA	CPN2
PSMB9	IFNW1
GPR183	B9D1
STARD8	DUSP1
DOCK2	PCDH17
ETNK2	IL18R1
ZNF511	PRR12
HMOX1	NR4A2
PLIN2	GNG11
BMPR1B	PNMA3
APBB1IP	MRC2
OSBPL5	SEC22B
EBI3	DTX3L
CD163L1	C8orf48
TARBP1	ARHGAP39
LAT2	NUP210
GALNT1	CLEC2B
CAMK1G	TSPAN14
CCDC18	STAT4
PDE3A	SMTN
GMIP	PTHLH
GAB3	NR2F1
SLC6A8	C1orf122
RASL12	PAPOLG
BEX5	ZSCAN12
CSDC2	LPL
MARCKS	MTRF1L
IFI30	SLC18A1
CLEC11A	ICAM2
AKAP17A	WWTR1
LY86	C2orf88
TBX18	HSPG2
FSCN1	CITED4
LINC00467	ARL2
ZSCAN16	CIDEA
TMEM26	HEY1
SLC7A7	NAPG
DYSF	SLITRK5
LMBRD2	DLX3
ZNF343	CFLAR
ASB16	C7orf57
DLG3	ZNF574
TMSB10	CRISPLD2
PHKA1	HCN4
BHMT2	FBXL13
TIMM17B	RCOR2
SUPT3H	MBLAC1
IL16	LYG1
ZNF33A	SPON1
ASPM	MLX
HBD	HLCS
PLCG2	TMEM222
FBXO41	ZNF79
PFKM	SNRK
NUBPL	MYH3
ECI1	MLPH
TMEM86B	OR2B6
PTCD2	CHRD
RAB17	CLIC2
SUGT1	P4HA2
SYK	EDNRA
ARHGAP44	ABCA8
NCAPG2	NUDCD3
BARD1	F3
ZC3H10	LOC93622
SLC15A3	PKN3
FPR1	NARS2
GMFB	SNAP47
TMEM9B	MYO1B
RGS18	C1orf21
TMEM220	EXTL2
EPB41L3	NTM
DAP	PLCXD3
FGD2	GCA
RAB32	LDB2
ESPNL	IFITM1
GPR137B	TNFSF10
FCER1G	GPC1
ZNF480	CXCR4
HBA2	ABHD3
EXT1	MGST2
SPAG5	WT1
SNX10	DKFZP586I1420
ZNF133	NANOS3
VAMP8	ADAMTS9
STT3B	PLEKHG1
FPR3	ALKBH4
ST3GAL4	RAB5A
ARHGAP15	MYF6
CD52	C18orf21
ODF3B	CUL9
ARHGEF35	JUN
MX2	SV2B
ACTN1	VPS53
ECSIT	UBTF
TBXAS1	TTC33
PCDHGA5	ALDH1A3
MS4A7	ZNF394
SMN2	VWA3A
LILRB4	ANP32A
FERMT3	MMP23B
HERPUD1	SMCHD1
USP45	RUNDC3B
TCL1B	KCNJ10
EPSTI1	PLCD4
FCGR1B	ACAP1
NFU1	MYO5C
PAPSS2	TBKBP1
ARL17B	CBR1
ZNF783	PITPNB
FAM86DP	TSPAN7
DGCR11	NCKAP5
PMS2P4	CHADL
LOC100130987	MYOF
HTT	RAB34
GOLGA6L6	IRX3
FDXACB1	PLEK2
DDX60L	SWI5
MIR100HG	OR52B6
RP9P	COPA
ZNF836	FOXS1
RRN3P2	PALM
SNORA22	CADM4
KCNQ1OT1	KIF5A
ZNF697	CYP26B1
LOC643802	ICA1
ZNF638	SOX18
DLEU7	CBX5
CHI3L1	NDUFB7
	PTN
	PSMB7
	RAMP2
	TFAP4
	CYP4Z2P
	PIAS3
	SOX7
	MIRLET7BHG
	ENGASE
	ACTRT1
	ITPR3
	SYT12
	TIE1
	LOC100505501
	LOC286083
	PLIN4
	FAM189A1
	CCL16
	ADAP1
	ISG15
	CSGALNACT1
	SPEM1
	IFI27
	BET1L
	TFPI2
	TMEM65
	ITM2A
	TTTY15
	TRIM60
	ACOT13
	RBP5
	ZBTB49
	FGD5
	XRCC5
	SVEP1
	ANKRD34A
	METTL14
	C11orf1
	ALKBH3
	RAPGEF3
	CLEC14A
	H19
	ADCY4
	PSD4
	BBS12
	MR1
	THNSL2
	SCARB1
	CARD8
	MZB1
	PLVAP
	AP1AR
	EPHB4
	SYNJ2
	ZNF563
	ZNF740
	TBC1D23
	PRADC1
	FAP
	COL13A1
	SHANK3
	EYA2
	IL7R
	EFNA1
	TRAPPC5
	FNDC3B
	FLJ45513
	LOC257396
	RRP1
	LOC100128288
	ZNF286B
	PDCD11
	FAM47E
	COX7A2L
	SNORA12
	RERGL
	SNORA70B
	WIZ
	URB1
	PRINS
	NEURL1B
	EGOT
	ZNF799
	TPBG
	HAUS5
	ZNF583
	IL20
	MTMR10
	MCF2L
	GAN
	PALMD
	ATP10A
