# Supplementary material for: Identification of Immune-Related Gene Signature in Stanford Type A Aortic Dissection
Source: Front Genet. 2022 Jun 16;13:911750. doi: 10.3389/fgene.2022.911750 (PMC9252449; doi:10.3389/fgene.2022.911750)
Supplement: Supplementary file 2 [file DataSheet3.XLSX]

## Sheet: Sheet1
id	logFC	AveExpr	t	P.Value	adj.P.Val	B
SPAG1	-2.19722	0.365862	-2.72194	0.0163323	0.281351	-3.12069
LGR5	-1.97105	2.09988	-4.70323	0.000324274	0.0559566	0.48245
PRORSD1P	-1.92244	1.49617	-3.70185	0.00230732	0.134234	-1.32666
NPTXR	-1.71025	1.66036	-3.26566	0.00552657	0.190866	-2.13157
FMO5	-1.64131	1.64545	-3.03206	0.00882098	0.229456	-2.56022
FNDC5	-1.57895	2.87258	-2.3632	0.0328468	0.350054	-3.74717
MYOCD	-1.47109	2.95314	-2.70221	0.01698	0.289496	-3.15586
CES4A	-1.45867	2.76356	-3.14711	0.00700801	0.209711	-2.34956
HPSE2	-1.4464	1.6172	-2.89509	0.0115898	0.251381	-2.80932
BTBD8	-1.43263	1.13437	-2.50439	0.0250089	0.325046	-3.5042
MAMDC2	-1.42935	4.25121	-2.32456	0.0353691	0.354856	-3.81272
FAT3	-1.42284	3.48706	-3.48264	0.00357741	0.162597	-1.73124
KRT8	-1.42126	3.92965	-3.52388	0.00329372	0.159109	-1.65507
ADRA2B	-1.37974	2.42678	-2.19763	0.0449957	0.382747	-4.02469
COL7A1	-1.36046	4.51866	-2.58071	0.0215524	0.307942	-3.3708
PRSS35	-1.35985	4.13581	-2.26676	0.0394843	0.366854	-3.9099
ANGPTL1	-1.35742	2.38499	-2.35012	0.0336809	0.352231	-3.76941
GPR156	-1.33786	1.56923	-2.16858	0.0475205	0.38903	-4.07246
APCDD1	-1.33005	4.45521	-3.29944	0.00516481	0.189407	-2.06934
SERTAD4	-1.31404	3.6421	-2.7346	0.0159293	0.279133	-3.09808
LMOD1	-1.30762	4.54587	-2.8466	0.0127619	0.256085	-2.89697
ZNF43	-1.28579	1.21235	-2.32285	0.0354842	0.354856	-3.81559
NRG4	-1.28074	1.72066	-3.13452	0.00718686	0.209711	-2.37266
LRRC17	-1.26904	5.64164	-2.39007	0.0311951	0.344312	-3.70136
FHL1	-1.24429	6.23885	-3.05575	0.00841316	0.224815	-2.51693
ALDH1L1	-1.24155	3.39567	-2.62775	0.0196563	0.298688	-3.28794
SPEF2	-1.23332	1.19938	-2.84202	0.0128785	0.256085	-2.90524
PHYHD1	-1.22498	2.52532	-3.12027	0.00739478	0.209711	-2.3988
IFT81	-1.22477	2.35963	-3.11366	0.0074933	0.211915	-2.41093
PEX6	-1.21594	3.21127	-2.90741	0.0113093	0.248664	-2.78701
FAM118A	-1.20876	3.33918	-2.75253	0.0153751	0.274178	-3.06602
TLE6	-1.18155	2.22631	-3.4647	0.00370831	0.163858	-1.76436
GPR20	-1.1806	1.95469	-3.95059	0.00140647	0.113645	-0.869543
PRR16	-1.17687	3.60102	-3.8995	0.00155653	0.11915	-0.963166
HOGA1	-1.17601	2.28659	-3.18201	0.00653502	0.208562	-2.28547
LOC730101	-1.17551	2.11594	-2.50151	0.0251492	0.325046	-3.50921
ANKAR	-1.16359	2.62656	-2.45387	0.0275828	0.335783	-3.59175
DSC3	-1.15792	2.93344	-2.33815	0.034462	0.353281	-3.78972
TRIM36	-1.15309	1.96631	-3.01884	0.00905698	0.231006	-2.58436
OSBPL6	-1.14724	2.3959	-5.0464	0.00016952	0.0441011	1.07622
MICAL2	-1.14297	4.06343	-4.5615	0.00042562	0.0601838	0.23259
TMEM52	-1.13986	1.4163	-2.49082	0.0256766	0.325114	-3.52778
ELN	-1.13716	3.32712	-2.32536	0.0353146	0.354856	-3.81135
CHRNE	-1.13032	2.30023	-4.69092	0.000331994	0.0562561	0.460853
KLHDC9	-1.12914	2.86863	-2.6866	0.0175101	0.290957	-3.18364
PPL	-1.12834	2.9945	-2.54817	0.0229662	0.316794	-3.42785
ARHGEF35	-1.12283	3.56777	-4.62481	0.000376827	0.0578792	0.344514
IRX5	-1.11466	2.99159	-3.79714	0.00190798	0.126962	-1.15119
POMZP3	-1.11351	2.66813	-3.54459	0.00315994	0.156933	-1.61684
ARHGAP6	-1.11112	1.32491	-3.27923	0.00537828	0.189407	-2.10657
EZH1	-1.11007	1.92069	-3.94337	0.00142677	0.114378	-0.882777
SLC25A42	-1.10238	1.97367	-3.01779	0.00907598	0.231006	-2.58627
PDE3A	-1.09719	3.3533	-4.09911	0.00104862	0.102505	-0.598439
ZNF132	-1.09497	1.91462	-2.53091	0.0237514	0.318795	-3.458
FAM47E	-1.09488	1.57588	-2.19718	0.0450346	0.382747	-4.02545
RNF207	-1.09038	2.70403	-3.46505	0.00370568	0.163858	-1.76371
BTC	-1.08599	3.05206	-2.6615	0.018396	0.29324	-3.2282
EFHC1	-1.07952	3.37527	-2.5604	0.0224247	0.312747	-3.40643
GNG8	-1.07075	2.31323	-3.77904	0.00197805	0.129093	-1.18449
DPT	-1.06716	4.94469	-3.21766	0.00608458	0.200476	-2.21993
PCDHB11	-1.06398	1.33666	-3.68134	0.00240376	0.139049	-1.36446
APLP1	-1.05144	2.81195	-3.29836	0.00517591	0.189407	-2.07131
NAP1L3	-1.04661	3.7208	-3.36826	0.00449912	0.18105	-1.9424
JPH2	-1.04102	2.38557	-2.69762	0.017134	0.289496	-3.16402
LINC00476	-1.03684	2.08476	-2.6486	0.0188684	0.29373	-3.25107
RAB9B	-1.03044	3.09976	-2.76264	0.0150711	0.27351	-3.04793
C6orf163	-1.02458	1.94005	-2.75544	0.015287	0.274178	-3.06081
WWC2	-1.02424	1.41382	-2.41114	0.0299552	0.340842	-3.66528
ARMCX4	-1.02342	3.56857	-3.21874	0.00607144	0.200476	-2.21794
SLC25A27	-1.02164	2.66728	-2.40486	0.0303196	0.340842	-3.67604
SYNPO2	-1.01719	1.68349	-2.23486	0.0419442	0.376905	-3.96307
SPEG	-1.01519	3.88736	-4.78486	0.000277556	0.0513781	0.625158
ENDOV	-1.00905	2.16456	-3.28589	0.00530697	0.189407	-2.0943
PCDH7	-1.00893	4.17864	-2.32134	0.0355867	0.354856	-3.81815
PGR	-1.00051	2.29636	-2.90636	0.0113329	0.248664	-2.78891
GSTM4	-1.00047	2.55771	-2.3232	0.0354606	0.354856	-3.815
CEBPA	1	3.68809	2.84533	0.012794	0.256085	-2.89926
CD14	1.00099	5.15292	2.80118	0.0139643	0.265597	-2.97876
HCST	1.0023	5.01075	4.01024	0.00124978	0.111241	-0.760466
CAPN11	1.00243	2.42526	4.4068	0.000574148	0.0744809	-0.0429182
LYN	1.00436	4.72598	4.84243	0.000248831	0.0513781	0.725271
XPNPEP2	1.00566	2.60484	3.70972	0.00227135	0.1329	-1.31215
LINGO1	1.00796	2.38803	3.01031	0.00921247	0.232683	-2.59991
DOK2	1.00927	3.20193	2.34537	0.033989	0.352998	-3.77748
MNDA	1.01222	3.00803	2.19451	0.045261	0.382747	-4.02984
F3	1.01287	3.10524	2.33647	0.0345727	0.353394	-3.79256
MZB1	1.01651	2.55367	3.32721	0.00488506	0.188389	-2.01812
TNFSF13B	1.02003	3.46381	3.00274	0.00935262	0.232809	-2.61371
COTL1	1.02104	3.79145	2.94404	0.010514	0.241484	-2.72055
NTM	1.02105	2.16849	2.37425	0.0321579	0.348734	-3.72836
IL6R	1.0214	1.98687	3.08502	0.00793509	0.217816	-2.46339
LMO2	1.02152	4.15385	4.08962	0.00106841	0.102618	-0.615698
KDM6B	1.02384	2.45863	2.58803	0.0212464	0.306822	-3.35794
HHEX	1.02708	3.19931	4.19341	0.00087106	0.0953577	-0.427216
SYK	1.02953	3.91653	2.25998	0.039995	0.368164	-3.92121
EMILIN2	1.03222	4.41766	3.1507	0.00695788	0.209711	-2.34298
DDX21	1.03493	5.05243	2.58924	0.0211963	0.306533	-3.35582
MMD	1.03812	4.44106	5.37963	9.16e-05	0.0358664	1.63629
PLCG2	1.04126	3.90861	2.83006	0.0131875	0.260703	-2.92679
SOCS2	1.04227	3.68238	4.25201	0.000776508	0.0884989	-0.321215
FGD3	1.04259	3.73351	2.67655	0.0178599	0.291396	-3.2015
RBP7	1.04259	3.81308	2.25779	0.0401617	0.368995	-3.92488
GPR183	1.04329	3.75906	3.16004	0.00682896	0.209286	-2.32583
APBB1IP	1.04434	4.13976	3.63283	0.00264851	0.142975	-1.45395
CD180	1.04539	1.80828	3.42421	0.00402178	0.172041	-1.83912
SLC1A3	1.04543	4.30559	3.4434	0.00387007	0.168053	-1.8037
S1PR4	1.05038	2.31305	2.36805	0.032543	0.349887	-3.73893
VMO1	1.05397	2.55615	2.65717	0.0185532	0.293355	-3.23587
RAMP2	1.05486	3.24616	2.15359	0.0488734	0.389538	-4.09697
CYP46A1	1.05917	2.28431	2.55026	0.0228725	0.316794	-3.42418
ATP6V1B1	1.06034	2.5622	4.78535	0.000277297	0.0513781	0.626012
HIC1	1.06339	2.53241	3.61638	0.00273706	0.145136	-1.4843
DNAJA4	1.0646	4.10275	4.71003	0.00032009	0.0559566	0.49437
SKAP2	1.06882	3.86112	3.5053	0.0034186	0.159109	-1.68939
CLEC2B	1.0723	2.96494	3.57298	0.00298538	0.153506	-1.56442
ANPEP	1.07789	4.32227	2.41346	0.0298212	0.340839	-3.6613
LUM	1.07861	5.57229	2.29042	0.0377482	0.36052	-3.87024
NCKAP1L	1.07882	3.97232	2.67827	0.0177995	0.291396	-3.19844
RHBDF2	1.07921	4.35331	4.57829	0.00041208	0.0600158	0.262315
SAMD3	1.08081	1.99204	4.1809	0.000892715	0.0956709	-0.449875
MFNG	1.08247	4.04904	3.50097	0.00344839	0.159109	-1.69738
HAVCR2	1.08445	5.07281	3.4881	0.00353849	0.161549	-1.72116
VAV3	1.08632	2.74504	4.91406	0.000217327	0.0502864	0.849195
ITGAM	1.08709	3.7461	2.90525	0.011358	0.24868	-2.79092
NFKBIE	1.08758	2.67124	2.91949	0.0110407	0.248134	-2.7651
IRF4	1.08856	1.48243	2.26928	0.0392954	0.366854	-3.90567
RAPGEF1	1.09114	2.02242	2.74361	0.0156485	0.27516	-3.08198
KLHL6	1.09499	2.42187	2.82059	0.0134374	0.263772	-2.94384
ITGA4	1.09763	2.40277	2.93507	0.0107036	0.242893	-2.73684
CLDN14	1.10196	4.75614	2.22782	0.0425057	0.377879	-3.97476
UGCG	1.10417	4.66091	3.96309	0.00137207	0.1126	-0.846677
SPRY2	1.11068	5.02842	3.29329	0.00522883	0.189407	-2.08067
CD70	1.11145	1.4684	2.57285	0.0218863	0.309478	-3.38461
CD33	1.1121	3.45095	2.8943	0.0116082	0.251381	-2.81077
EGR1	1.11226	5.41198	2.37415	0.032164	0.348734	-3.72853
PDE4B	1.11284	2.88391	2.78474	0.0144264	0.267533	-3.00829
TNFRSF1B	1.12057	4.63807	2.81274	0.0136482	0.263772	-2.95797
PDZK1IP1	1.12719	1.97933	2.33259	0.03483	0.353989	-3.79913
BID	1.13249	3.22511	4.58015	0.000410603	0.0600158	0.265616
LRG1	1.13448	2.3747	3.30753	0.00508166	0.189407	-2.05442
BEST1	1.1356	3.03991	5.33496	9.94e-05	0.0374775	1.5622
NRARP	1.13754	3.84877	2.8659	0.0122822	0.25291	-2.86213
CHI3L1	1.14514	2.63164	2.59583	0.0209245	0.306081	-3.34421
FPR3	1.14554	3.96781	2.41593	0.0296795	0.340623	-3.65705
QPCT	1.14642	3.32023	6.32522	1.73e-05	0.0117626	3.12836
RASSF2	1.14695	4.76589	4.78889	0.000275436	0.0513781	0.632188
ITPR3	1.14842	4.62189	3.76066	0.00205186	0.131155	-1.21832
CD55	1.15338	3.84208	3.28423	0.00532462	0.189407	-2.09735
APOC1	1.15649	4.34083	2.23707	0.0417688	0.376326	-3.95939
IRF8	1.15679	4.0569	2.8809	0.0119214	0.251381	-2.835
SLA	1.16358	4.4584	2.72253	0.0163131	0.281351	-3.11963
TRAF3IP3	1.16385	1.847	3.08488	0.0079373	0.217816	-2.46364
TRMT6	1.16468	2.31413	3.22123	0.00604126	0.200476	-2.21336
AOAH	1.16521	2.34074	2.26433	0.0396663	0.367464	-3.91395
RASGRP3	1.16948	3.84	2.28424	0.0381945	0.361729	-3.88062
LAPTM5	1.1703	4.78608	3.26194	0.00556793	0.190866	-2.13842
GMFG	1.17273	4.47935	3.13016	0.00724991	0.209711	-2.38067
CLEC4E	1.17598	2.00674	3.12604	0.00730995	0.209711	-2.38823
TNFRSF21	1.18195	3.92281	4.72743	0.000309636	0.0553054	0.524841
MYC	1.18366	5.34012	3.26996	0.00547913	0.190386	-2.12365
FCGR1B	1.18991	2.50676	2.63231	0.0194815	0.298257	-3.27989
CRLF1	1.20386	2.92312	2.17069	0.0473328	0.388939	-4.069
LAMP3	1.20443	2.64199	3.16125	0.00681249	0.209286	-2.32362
SASH3	1.21662	3.30803	3.99758	0.00128148	0.111241	-0.783593
HAMP	1.21753	2.58599	2.79937	0.0140145	0.265597	-2.98201
EGR3	1.21827	2.98453	2.49997	0.0252244	0.325046	-3.51188
ESAM	1.22309	4.36259	3.046	0.00857869	0.226856	-2.53475
LAG3	1.22389	1.83357	3.01929	0.00904875	0.231006	-2.58352
CLEC5A	1.22655	3.28989	2.7552	0.0152942	0.274178	-3.06124
TMEM200A	1.22738	2.89653	2.64672	0.018938	0.294362	-3.25438
TNFRSF10A	1.23134	2.76614	2.54131	0.0232751	0.318052	-3.43984
DENND2D	1.23308	3.0983	5.72979	4.87e-05	0.0236297	2.20596
NCF2	1.23484	2.99789	3.25746	0.00561817	0.191942	-2.14667
ALOX5AP	1.23537	5.2472	4.50647	0.000473304	0.0660098	0.134906
TMEM176A	1.23695	3.25583	3.38671	0.0043358	0.17728	-1.90836
NDUFA4L2	1.24313	4.15413	2.57541	0.0217769	0.309478	-3.38011
TSPAN7	1.24601	3.55612	2.51668	0.0244183	0.321192	-3.48281
FIGNL2	1.2466	2.23096	2.85195	0.0126272	0.256085	-2.88732
PSD4	1.24685	1.75821	2.24612	0.0410598	0.373304	-3.94434
NAMPT	1.25243	4.26108	2.57171	0.0219348	0.309734	-3.3866
FLVCR2	1.25272	3.75281	3.92812	0.00147056	0.116967	-0.910696
SH3TC1	1.25448	3.50088	3.64115	0.00260479	0.142577	-1.43859
ITM2A	1.2622	4.52476	2.5214	0.0241954	0.319559	-3.47459
LCP1	1.27173	5.28492	4.00546	0.00126166	0.111241	-0.769202
IRAK2	1.27372	3.46787	2.84711	0.0127489	0.256085	-2.89604
HCK	1.283	3.96039	3.79886	0.00190145	0.126962	-1.14802
CD53	1.28818	3.20263	4.20014	0.000859631	0.0951293	-0.415029
CRABP1	1.29504	2.0492	2.35273	0.0335133	0.351505	-3.76499
BCL6B	1.29561	4.18609	2.26904	0.0393135	0.366854	-3.90607
MFAP5	1.30028	4.70396	2.43762	0.0284629	0.33774	-3.61977
GJB2	1.30172	2.29711	3.78625	0.00194981	0.128903	-1.17121
PTGES	1.30385	2.66092	2.26126	0.0398986	0.367949	-3.91909
HPSE	1.30388	2.38522	4.64984	0.000359164	0.0562561	0.388618
IQCA1	1.30965	2.39752	2.29926	0.0371175	0.360035	-3.85537
PTGER4	1.31412	3.72752	4.07343	0.00110309	0.104959	-0.645187
ICAM1	1.3204	2.18032	3.07014	0.00817467	0.221347	-2.49062
SPOCK2	1.3209	3.27095	3.27595	0.00541377	0.189407	-2.11262
CPVL	1.32839	3.95506	2.8523	0.0126183	0.256085	-2.88668
LDLRAD3	1.32887	2.24867	3.562	0.00305171	0.153577	-1.58469
EPHX4	1.33231	2.50663	2.48638	0.0258989	0.325605	-3.53549
ZNF92	1.33234	0.873945	2.78757	0.0143457	0.267257	-3.0032
GFPT2	1.3354	3.86421	2.2002	0.0447789	0.38262	-4.02046
LILRB3	1.34024	4.27071	3.74741	0.00210677	0.131155	-1.24271
LEF1	1.34117	2.82264	2.94712	0.0104496	0.241484	-2.71495
DLX1	1.34242	2.46144	3.21871	0.0060718	0.200476	-2.21799
LIF	1.34396	2.56773	2.6544	0.0186545	0.29367	-3.24078
FBP1	1.34841	3.19069	5.62355	5.89e-05	0.0272659	2.03521
RDH10	1.35007	4.27746	3.79783	0.00190537	0.126962	-1.14992
PIM3	1.35728	3.44327	4.81598	0.000261623	0.0513781	0.679341
OR52D1	1.359	1.95299	2.84426	0.0128212	0.256085	-2.90118
KBTBD11	1.36522	3.31551	6.73783	8.71e-06	0.0093347	3.73286
CD209	1.37167	3.22365	2.34697	0.0338849	0.352998	-3.77476
PECAM1	1.373	4.86892	2.36855	0.0325118	0.349887	-3.73807
CD7	1.387	2.14175	3.64682	0.00257545	0.142577	-1.42814
FAM89A	1.39642	2.89388	4.04332	0.00117066	0.10835	-0.700076
CXCR2	1.39731	1.73242	2.40385	0.0303789	0.340842	-3.67778
MCTP1	1.40314	2.67852	2.27357	0.0389769	0.36675	-3.8985
KCNIP1	1.40809	1.51974	2.75892	0.0151822	0.27406	-3.05458
PLEK	1.4082	3.97563	4.67537	0.000342024	0.0562561	0.433524
CYTIP	1.40899	3.25612	5.0215	0.0001776	0.0441011	1.03371
TNFRSF10D	1.41228	3.13296	2.6045	0.0205723	0.302669	-3.32895
ECSCR	1.41928	2.83496	2.42806	0.0289931	0.339799	-3.63622
GJC2	1.4228	2.64691	3.70973	0.00227131	0.1329	-1.31214
SAMSN1	1.42475	2.91533	3.96106	0.00137758	0.1126	-0.850378
CFP	1.4311	1.85169	4.89101	0.000226984	0.0513539	0.809409
FJX1	1.43249	3.6481	3.90103	0.00155181	0.11915	-0.960361
OAF	1.43501	4.80372	2.66531	0.0182589	0.293209	-3.22145
CD2	1.43743	2.80009	3.56028	0.00306219	0.153577	-1.58786
OASL	1.44313	1.81968	3.5092	0.00339198	0.159109	-1.68218
CD247	1.44432	2.80867	2.49186	0.0256249	0.325114	-3.52598
LZTS1	1.44932	2.94849	3.96493	0.00136707	0.1126	-0.843303
TMEM154	1.45266	2.78092	3.71899	0.00222969	0.132751	-1.29506
PRKCH	1.45708	4.09647	3.64952	0.0025616	0.142577	-1.42316
SPP1	1.46158	5.35496	2.50011	0.0252179	0.325046	-3.51165
E2F2	1.46314	3.18703	2.44783	0.0279067	0.335914	-3.60217
THBS1	1.46731	4.8211	2.65487	0.0186373	0.29367	-3.23995
NEIL3	1.46858	2.17087	2.74473	0.0156137	0.27505	-3.07997
BHLHE40	1.47124	5.53699	3.17882	0.00657693	0.208562	-2.29134
CHD7	1.47286	3.17773	5.08566	0.000157541	0.0441011	1.14309
CCL8	1.47509	4.21275	2.49541	0.0254488	0.325046	-3.51981
IFI30	1.47611	3.81062	3.07562	0.00808554	0.219947	-2.48058
SLC2A3	1.47933	5.26407	3.83634	0.00176474	0.126962	-1.07911
RGL4	1.48013	2.66252	3.81925	0.0018258	0.126962	-1.11052
ADM	1.48092	4.96335	3.78011	0.00197385	0.129093	-1.18253
DUSP5	1.48525	4.1906	3.7668	0.0020269	0.130682	-1.20702
CTSS	1.49009	2.70365	3.39305	0.00428104	0.176459	-1.89666
FPR1	1.49684	3.80253	4.17307	0.000906554	0.096142	-0.46407
MYO1G	1.49745	3.39766	2.69556	0.0172039	0.289496	-3.1677
LPL	1.4993	3.22356	3.14106	0.00709352	0.209711	-2.36068
ARHGAP15	1.5007	3.95443	3.27781	0.00539362	0.189407	-2.10919
SGK1	1.50402	5.11442	6.3911	1.55e-05	0.0112742	3.22679
P2RY13	1.50427	2.79471	2.38385	0.03157	0.345607	-3.71197
AFAP1L1	1.51206	3.06579	3.00917	0.00923346	0.232683	-2.60199
GAPT	1.51586	2.2069	3.0917	0.00782978	0.2178	-2.45116
IL21R	1.5202	1.59774	5.16828	0.000135116	0.0441011	1.28303
WFDC1	1.53306	2.31893	2.60905	0.0203901	0.302437	-3.32094
ICAM2	1.53449	4.14805	2.81213	0.0136648	0.263772	-2.95908
L1CAM	1.54482	2.15701	3.42058	0.00405117	0.172573	-1.84583
LGALS2	1.55493	1.85534	2.97039	0.00997615	0.23814	-2.67264
CST7	1.55612	2.4897	3.75025	0.00209488	0.131155	-1.23748
TRIM58	1.55717	2.3616	4.05312	0.00114822	0.107248	-0.682206
LDLR	1.55863	5.00495	2.2708	0.0391823	0.366854	-3.90313
HMOX1	1.56002	4.25906	3.96877	0.00135672	0.1126	-0.836281
TUBB2B	1.56018	4.17108	3.46342	0.00371782	0.163858	-1.76672
TRIB1	1.57338	4.60562	4.61921	0.000380897	0.0578792	0.334643
FOS	1.57858	5.01355	2.7607	0.0151289	0.273795	-3.05139
SNX10	1.58681	2.92055	4.01312	0.00124267	0.111241	-0.755201
CD83	1.58995	3.34371	5.74211	4.77e-05	0.0236297	2.22564
EMP1	1.5924	6.04198	4.34356	0.000649337	0.0768947	-0.15631
ISG20	1.59324	3.93895	6.91541	6.53e-06	0.0093347	3.98432
MYO5C	1.59531	3.24101	2.16852	0.0475254	0.38903	-4.07255
ANGPTL4	1.59735	2.86713	2.19985	0.0448081	0.38262	-4.02103
DUSP6	1.60015	2.75799	5.48822	7.52e-05	0.0318942	1.81506
CCR1	1.60365	2.58256	3.34553	0.0047089	0.185819	-1.98434
FGR	1.60397	4.05709	4.65099	0.000358372	0.0562561	0.390646
RAB33A	1.60461	1.34721	2.54661	0.0230362	0.316794	-3.43058
BMP6	1.60921	2.47887	3.73386	0.00216453	0.131959	-1.26768
NLRC4	1.61176	1.63309	2.79506	0.0141346	0.265908	-2.98975
TIAM1	1.61496	1.77624	3.24727	0.00573415	0.194598	-2.16545
PPP1R16B	1.62376	2.73326	2.45221	0.0276713	0.335783	-3.59461
BATF	1.62732	2.05509	3.81498	0.00184138	0.126962	-1.11838
EPB41L3	1.63782	3.58206	3.87942	0.00161986	0.122265	-1
GPR65	1.63975	2.59656	4.28707	0.000725039	0.0838821	-0.257969
BIRC3	1.651	3.0108	4.40021	0.000581538	0.0744809	-0.0546998
AHSP	1.65186	2.88134	2.91836	0.0110655	0.248145	-2.76715
RGS16	1.65552	2.49781	3.19092	0.00641942	0.206454	-2.2691
LXN	1.65777	4.68511	3.20511	0.00623953	0.203652	-2.24301
TBC1D10C	1.65901	2.12703	2.96898	0.0100041	0.23814	-2.67519
PNP	1.66284	4.69134	2.70113	0.0170161	0.289496	-3.15778
BMP2	1.66355	3.63407	2.66364	0.0183188	0.29324	-3.2244
SOCS3	1.68323	3.44013	2.81507	0.0135855	0.263772	-2.95379
RCAN1	1.70279	3.84685	5.57228	6.46e-05	0.0285954	1.95216
ADAMTS9	1.73003	4.36849	2.65026	0.0188069	0.29367	-3.24812
VNN2	1.74062	2.83232	3.67502	0.00243433	0.140022	-1.37612
GZMK	1.74833	2.56304	3.65986	0.0025092	0.142577	-1.40408
PTGER2	1.75223	2.64087	4.31039	0.000692747	0.0810673	-0.215962
NOS3	1.75226	3.10673	2.87851	0.0119781	0.251381	-2.83932
WNT2	1.75388	2.42064	2.25318	0.0405143	0.370654	-3.93257
SLC7A5	1.76107	3.89087	2.51103	0.0246881	0.323443	-3.49265
SCD	1.77461	4.5583	7.44781	2.81e-06	0.0093347	4.70743
OLR1	1.78869	3.38599	2.81949	0.013467	0.263772	-2.94583
ADAM8	1.80409	2.06321	3.95928	0.00138247	0.1126	-0.853649
SHISA2	1.81618	1.92168	4.82901	0.000255239	0.0513781	0.701978
CD93	1.82538	5.75653	6.97573	5.92e-06	0.0093347	4.06857
FABP5	1.82581	2.71396	3.30132	0.00514531	0.189407	-2.06586
CD52	1.83066	3.40734	6.22007	2.07e-05	0.0129507	2.96976
EFNA1	1.83117	2.79244	2.68249	0.0176522	0.291275	-3.19094
MYL4	1.84248	2.46145	4.3434	0.000649538	0.0768947	-0.156595
SH2D1B	1.86909	1.90622	2.76031	0.0151406	0.273795	-3.0521
CCL3L3	1.87381	3.16926	6.56456	1.16e-05	0.0093347	3.48246
NKG7	1.87837	2.87092	5.30286	0.000105416	0.0383299	1.50877
HBEGF	1.88336	4.88316	4.39055	0.00059257	0.0744809	-0.0720117
EBI3	1.88489	1.73381	2.58376	0.0214243	0.307942	-3.36544
IER3	1.88611	4.76486	3.76651	0.00202807	0.130682	-1.20755
SERPINE2	1.88864	5.74528	6.548	1.19e-05	0.0093347	3.45826
RGS18	1.90922	2.67643	3.82526	0.0018041	0.126962	-1.09949
CALB2	1.92971	2.18972	3.16036	0.00682457	0.209286	-2.32524
FAM43A	1.95077	3.69476	3.25002	0.00570258	0.194174	-2.16038
PGF	1.96933	3.53038	2.7226	0.0163109	0.281351	-3.11951
PRF1	1.97319	2.34306	3.61087	0.00276739	0.145983	-1.49447
CXCL1	1.98867	2.67716	3.86056	0.00168176	0.125897	-1.03463
SOX18	1.99839	4.37968	2.95519	0.0102829	0.241222	-2.70028
CCL5	2.00349	3.19494	7.36418	3.2e-06	0.0093347	4.59686
CXCL10	2.03297	2.71569	4.2277	0.000814386	0.0911127	-0.365147
CCL21	2.04182	3.39805	2.59369	0.0210123	0.306533	-3.34798
MARCKSL1	2.05005	4.47802	5.93379	3.4e-05	0.0192374	2.52862
PODXL	2.07977	2.1427	2.67453	0.017931	0.291417	-3.20509
STC1	2.08734	4.27207	2.62986	0.019575	0.298343	-3.2842
TLL1	2.08856	2.15393	2.9553	0.0102807	0.241222	-2.70008
HBB	2.10812	6.41006	4.06564	0.00112019	0.105599	-0.659391
CCL3	2.12919	2.46396	5.06038	0.00016515	0.0441011	1.10006
CCL19	2.13209	3.97512	3.50082	0.00344941	0.159109	-1.69766
KLRB1	2.13551	2.90292	4.79861	0.000270398	0.0513781	0.649108
ALDH1A3	2.13941	3.72845	2.88416	0.0118444	0.251381	-2.82911
SNCA	2.13982	3.9819	4.35435	0.000635831	0.0768947	-0.136938
RASD1	2.15643	4.2209	2.85256	0.0126118	0.256085	-2.88621
CRISPLD2	2.17502	4.97879	2.32229	0.0355223	0.354856	-3.81654
SEMA6A	2.20528	3.16832	2.87931	0.0119591	0.251381	-2.83787
FCER1A	2.24128	2.46907	3.18149	0.00654187	0.208562	-2.28644
PTGS2	2.27537	2.73939	3.82093	0.00181972	0.126962	-1.10744
SKAP1	2.30691	1.79451	4.00107	0.00127265	0.111241	-0.777212
CD3G	2.30814	1.29883	2.15198	0.0490213	0.389538	-4.09961
GZMH	2.32198	2.21799	3.41297	0.00411346	0.173838	-1.85988
THBS4	2.42523	2.91586	2.4491	0.0278384	0.335914	-3.59998
CXCR4	2.43183	3.20157	4.85015	0.000245216	0.0513781	0.738674
GZMA	2.43653	2.51555	6.19533	2.16e-05	0.0129507	2.93218
IL2RB	2.43999	2.27697	5.82638	4.11e-05	0.0220104	2.35959
TESC	2.47002	2.65771	3.65264	0.00254564	0.142577	-1.41739
PLA2G7	2.52389	2.41513	3.33015	0.00485638	0.187995	-2.01271
SELL	2.54067	1.47326	6.62995	1.04e-05	0.0093347	3.57755
EGR2	2.62655	3.176	6.80438	7.81e-06	0.0093347	3.8277
PPBP	2.65745	3.37186	2.42625	0.0290946	0.339799	-3.63933
S100A9	2.65972	4.51603	5.15132	0.000139432	0.0441011	1.2544
SFRP2	2.66009	3.57535	2.5628	0.0223199	0.312747	-3.40223
EOMES	2.77267	2.03191	5.07169	0.000161699	0.0441011	1.11933
APLNR	2.79412	4.07825	4.115	0.00101629	0.102444	-0.569531
CYP1B1	2.92703	4.52372	6.75946	8.41e-06	0.0093347	3.76377
FCN1	3.07885	3.11046	7.0093	5.61e-06	0.0093347	4.11519
S100A8	3.09229	4.21389	5.23234	0.000120024	0.040732	1.39083
PRG4	3.35081	4.11531	3.28292	0.00533869	0.189407	-2.09978
CTSG	3.40728	2.65872	3.4924	0.0035081	0.160883	-1.71321
HBA2	3.5345	6.19744	7.30288	3.53e-06	0.0093347	4.51511
HBD	4.75622	2.53098	6.6545	9.99e-06	0.0093347	3.61306
