# Supplementary material for: Identification of Immune-Related Gene Signature in Stanford Type A Aortic Dissection
Source: Front Genet. 2022 Jun 16;13:911750. doi: 10.3389/fgene.2022.911750 (PMC9252449; doi:10.3389/fgene.2022.911750)
Supplement: Supplementary file 3 [file DataSheet5.XLSX]

## Sheet: Sheet1
Gene_Symbol	logFC	AveExpr	t	P.Value	adj.P.Val	B	Type
HBD	-4.30573	2.53098	-4.81602	0.000263186	0.0766077	0.654055	down
HBA2	-3.05416	6.19744	-4.51524	0.000467799	0.0938438	0.14064	down
CYP1B1	-2.71661	4.52372	-5.21334	0.000125188	0.0706659	1.31211	down
CXCR4	-2.66414	3.20157	-6.48714	1.3333e-05	0.0249742	3.2468	down
EGR2	-2.55612	3.176	-6.10941	2.53064e-05	0.0322056	2.70193	down
CCL19	-2.49262	3.97512	-4.94186	0.00020755	0.0721191	0.865077	down
GZMA	-2.46377	2.51555	-6.45567	1.40537e-05	0.0249742	3.20233	down
FAM43A	-2.36233	3.69476	-4.86104	0.000241694	0.0766077	0.729822	down
KLRB1	-2.2456	2.90292	-5.53549	6.95775e-05	0.0456804	1.82728	down
SELL	-2.23383	1.47326	-4.46485	0.000515632	0.0938438	0.0534501	down
IL2RB	-2.22878	2.27697	-4.50099	0.000480852	0.0938438	0.116001	down
SNCA	-2.22794	3.9819	-4.80526	0.00026861	0.0766077	0.635901	down
GZMK	-1.90909	2.56304	-4.41058	0.000572796	0.0956005	-0.0407927	down
SERPINE2	-1.8735	5.74528	-6.33662	1.71711e-05	0.0249742	3.03262	down
EPHX4	-1.87278	2.50663	-4.5983	0.000398687	0.0909784	0.283642	down
CST7	-1.84929	2.4897	-5.78133	4.4865e-05	0.0437621	2.20881	down
CCL3L3	-1.78479	3.16926	-5.51813	7.17892e-05	0.0456804	1.79996	down
CD52	-1.75886	3.40734	-5.4284	8.44498e-05	0.0505755	1.65792	down
ARHGAP15	-1.73015	3.95443	-4.35365	0.000639795	0.0972203	-0.140039	down
SCD	-1.68367	4.5583	-5.98782	3.12348e-05	0.0353335	2.52133	down
IL21R	-1.67473	1.59774	-7.34462	3.34554e-06	0.0249742	4.39378	down
HMOX1	-1.66253	4.25906	-4.58239	0.00041106	0.0909784	0.256319	down
KRT8	1.6162	3.92965	4.63889	0.000368832	0.0909784	0.353187	up
RGL4	-1.59556	2.66252	-4.50276	0.000479205	0.0938438	0.119074	down
TMEM154	-1.57838	2.78092	-4.44442	0.000536433	0.0938438	0.0180084	down
SAMSN1	-1.57446	2.91533	-5.02711	0.000176903	0.0706659	1.00669	down
CD83	-1.49651	3.34371	-4.80081	0.000270885	0.0766077	0.628397	down
RDH10	-1.48677	4.27746	-4.71615	0.000318204	0.0852536	0.484955	down
PTGER4	-1.44518	3.72752	-5.14543	0.000141938	0.0706659	1.20137	down
CYTIP	-1.40916	3.25612	-5.01664	0.0001804	0.0706659	0.989355	down
SGK1	-1.39273	5.11442	-4.9796	0.000193355	0.0706659	0.927906	down
CLEC2B	-1.34451	2.96494	-6.40988	1.5176e-05	0.0249742	3.13734	down
DENND2D	-1.29391	3.0983	-6.85486	7.28071e-06	0.0249742	3.75378	down
MICAL2	1.27713	4.06343	6.37724	1.60331e-05	0.0249742	3.0908	up
MZB1	-1.27402	2.55367	-5.58362	6.38088e-05	0.0456804	1.90278	down
FBP1	-1.23587	3.19069	-4.42162	0.00056067	0.0951363	-0.0216061	down
GBP4	-1.21109	3.22754	-5.61889	5.98993e-05	0.0456804	1.95785	down
KBTBD11	-1.21054	3.31551	-4.60119	0.000396482	0.0909784	0.288599	down
TNFRSF21	-1.17215	3.92281	-4.62231	0.00038074	0.0909784	0.324802	down
VAV3	-1.14521	2.74504	-5.74319	4.79989e-05	0.0437621	2.1503	down
NPTX2	1.14432	5.44749	4.45114	0.000529502	0.0938438	0.0296642	up
DPP4	-1.14375	2.31645	-5.04962	0.000169621	0.0706659	1.04389	down
PDE3A	1.13761	3.3533	4.44576	0.000535037	0.0938438	0.0203445	up
BEST1	-1.12013	3.03991	-5.11804	0.00014934	0.0706659	1.15648	down
OSBPL6	1.10682	2.3959	4.58626	0.000408015	0.0909784	0.262968	up
F11R	-1.08543	3.1272	-4.97884	0.000193633	0.0706659	0.92663	down
GNG11	-1.06148	5.23207	-4.38303	0.00060427	0.0968547	-0.0887738	down
RHBDF2	-1.05649	4.35331	-4.3445	0.000651301	0.0975131	-0.156038	down
GRIK5	1.05388	2.8431	4.97688	0.000194347	0.0706659	0.92337	up
LYN	-1.02553	4.72598	-5.11972	0.000148872	0.0706659	1.15925	down
COL17A1	-0.974121	2.25294	-5.70267	5.15809e-05	0.0437621	2.08785	down
MMD	-0.96657	4.44106	-4.43734	0.000543835	0.0938438	0.0057254	down
KREMEN1	-0.966503	2.52539	-4.81528	0.000263557	0.0766077	0.652804	down
KYNU	-0.940197	2.83123	-4.4497	0.000530978	0.0938438	0.0271694	down
SCARB1	-0.906811	3.59861	-4.9293	0.000212511	0.0721191	0.844116	down
SEC61A2	0.855547	2.34323	4.62091	0.000381762	0.0909784	0.322408	up
SLC15A3	-0.851659	4.49594	-4.76767	0.000288479	0.0793784	0.572362	down
FBLIM1	0.850179	4.31818	4.37915	0.00060885	0.0968547	-0.095549	up
NFKBIA	-0.849193	6.39174	-4.50647	0.000475788	0.0938438	0.125481	down
PCDHGB6	0.802217	3.05952	4.36151	0.000630085	0.0972203	-0.126312	up
ENPP1	0.800982	3.78103	4.80129	0.00027064	0.0766077	0.629199	up
MIR100HG	0.776485	5.69081	4.63957	0.000368354	0.0909784	0.354346	up
ZNF836	0.754469	2.36048	5.07016	0.000163251	0.0706659	1.07776	up
SLC16A5	-0.697969	3.16433	-4.49653	0.000485011	0.0938438	0.108289	down
BTG1	-0.692024	5.98257	-4.35508	0.000638016	0.0972203	-0.137539	down
EXT1	0.661086	5.05671	4.45622	0.000524318	0.0938438	0.038482	up
NPAS2	0.651921	3.1643	4.56639	0.000423907	0.0918255	0.2288	up
ARHGDIB	-0.618077	6.35184	-4.38727	0.00059932	0.0968547	-0.0813942	down
