# Supplementary material for: Identification of Immune-Related Gene Signature in Stanford Type A Aortic Dissection
Source: Front Genet. 2022 Jun 16;13:911750. doi: 10.3389/fgene.2022.911750 (PMC9252449; doi:10.3389/fgene.2022.911750)
Supplement: Supplementary file 4 [file DataSheet1.XLSX]

## Sheet: Sheet1
geneNames	GSE52093_GSM1259275	GSE52093_GSM1259276	GSE52093_GSM1259277	GSE52093_GSM1259278	GSE52093_GSM1259282	GSE52093_GSM1259283	GSE52093_GSM1259284	GSE98770_GSM2611536	GSE98770_GSM2611537	GSE98770_GSM2611538	GSE98770_GSM2611539	GSE98770_GSM2611540	GSE98770_GSM2611541
EEF1A1	7.7873	7.87078	7.69692	7.7873	7.69692	7.87078	7.87078	7.86567	7.88632	7.53374	7.53691	7.7788	7.88719
GAPDH	6.73045	6.88961	5.77671	5.91641	6.71087	6.7214	6.915	7.08684	6.86234	6.31064	6.04612	6.23686	6.46834
RPS28	5.82876	6.32499	6.12335	6.0004	6.31742	6.24003	6.28293	6.42941	5.96372	5.98563	5.93751	6.04053	6.40495
IPO13	3.82662	4.02117	3.76392	3.84544	4.48177	4.39664	3.94988	4.18566	4.41333	3.22119	4.13745	4.2004	4.0544
FAM86FP	2.19186	1.1657	1.7824	1.42513	1.47198	2.49387	2.42677	2.74029	2.41816	2.12418	1.44645	1.49071	1.04154
LPP	7.26765	6.14346	6.88354	7.19345	6.86863	6.18907	6.39454	6.67021	5.79913	6.42031	7.02089	7.11277	7.11346
UGP2	2.91583	2.78877	1.70402	2.6924	2.00533	2.7295	3.01736	3.11829	2.30364	2.66926	2.21315	2.50294	2.55495
HNRNPAB	6.39493	6.6214	5.65516	5.78463	6.05612	6.47725	6.89185	5.69914	7.37601	6.88222	5.59779	6.12128	5.91508
SNIP1	4.05711	3.86112	4.10354	4.33466	3.9717	3.54549	4.14871	4.22745	4.38369	4.07334	3.60613	3.78113	3.88796
COL17A1	1.70986	2.98423	2.45947	1.5519	2.17195	1.68778	3.13138	2.97366	2.14017	2.47064	1.83285	1.5289	2.64539
BCL6B	2.7957	6.22018	4.58445	2.18105	2.86624	4.04897	6.391	2.76895	4.47324	4.14258	4.19812	4.84065	4.90803
HMG20B	4.88238	4.82675	5.11569	5.12249	4.97145	5.27647	5.20167	4.78402	5.03635	4.79329	5.1399	5.30825	5.12019
MLYCD	3.44623	2.82588	2.26776	3.61118	3.03403	2.95991	2.25514	2.1206	3.39834	2.55749	2.91715	3.43603	3.1643
ITGA11	5.25342	4.22469	5.11838	5.3139	5.1728	4.70959	3.12118	4.95668	4.44374	4.83048	5.13265	4.5898	4.33196
SERTAD2	5.39614	4.91265	5.1267	5.20593	4.95934	5.08503	4.99087	5.21891	5.36992	5.25055	4.71782	4.76046	5.12997
SPP1	4.66613	6.47261	6.11333	4.34803	6.32459	3.66389	5.71573	7.33452	5.27042	5.25687	6.17846	2.22661	6.04325
AUP1	4.71081	4.7665	4.31564	4.32638	4.37861	4.72072	5.10924	4.49874	5.30821	4.23082	4.64616	4.57841	4.38113
MFN2	4.5279	4.65412	4.06188	3.91607	4.55431	4.59193	4.57374	4.07986	4.04638	4.6583	4.42596	4.67985	4.49778
BRD9	5.12076	5.35208	5.1245	5.10344	5.22941	5.55252	5.54372	5.33034	5.66917	4.95752	5.28398	5.17625	5.176
DCK	3.2402	3.97047	4.06236	3.91029	3.41434	3.75583	3.90733	4.16102	3.75521	3.36052	3.35582	3.63161	4.21476
ZFPM1	3.09107	3.49262	4.25552	3.34675	2.78381	3.31394	4.28141	3.49833	4.10923	4.47725	2.56022	2.78324	3.73877
RNF224	1.70504	1.03278	1.29108	0.347527	1.52678	1.37291	2.09601	2.3351	1.18142	0.829346	1.31678	0.932066	1.58438
KDM2B	0.525185	2.44451	2.10098	1.76088	1.90195	2.14742	1.12791	1.12557	2.12067	1.66118	2.30135	1.91477	1.33463
GADD45G	3.78064	2.41851	4.7271	6.1005	3.1806	1.91407	3.2831	3.47146	3.81297	3.79564	3.72308	4.34711	2.95225
FAM193A	3.63789	3.78609	3.97832	4.05481	3.88238	4.11123	3.85026	3.51873	4.18451	3.71767	4.0344	3.93948	3.9222
TGS1	2.76788	2.3412	1.7686	2.10711	2.45736	1.7383	2.51905	2.91074	2.75776	2.37366	1.73852	1.86873	1.89198
PYROXD1	3.02497	2.29021	2.31014	1.87373	2.99767	1.94515	1.94588	2.51327	2.54676	2.1616	2.38202	2.37137	2.13359
NUMBL	4.16346	2.51591	3.14214	4.05489	3.76366	4.02321	3.0753	3.64378	4.17581	4.61797	2.81259	2.64971	3.44356
HDAC8	3.31307	2.01278	1.83186	3.27113	2.1339	1.94115	2.75634	2.17723	2.66057	1.99941	2.76513	2.7801	2.52786
RGS5	6.64303	4.50395	6.20484	6.5227	5.61124	5.1984	4.35708	5.89285	5.49012	5.46113	4.84783	5.92819	5.9171
XRCC2	2.02092	2.41144	2.31824	0.949793	1.69642	1.00227	2.58526	1.31611	1.48074	1.33325	2.71554	2.33434	2.12645
ENTPD2	1.70396	2.6915	1.36793	1.55822	0.445998	0.743853	-3.52061	-0.0814579	0.905274	-0.353139	0.953296	2.15431	1.37514
MARK4	2.87356	1.98623	1.41131	1.72378	2.11411	1.14072	-0.235779	1.24407	1.8252	1.38982	1.78501	1.79196	1.6657
SPRY1	5.66556	5.99082	5.94392	4.93075	5.04631	3.98347	6.3867	4.97154	5.40946	5.22302	6.14548	5.03156	5.8
EXOC6	3.65183	3.71359	4.15793	3.71517	3.41108	3.85384	3.57386	3.71211	3.23638	3.15925	3.90407	4.08879	4.24643
GPC2	3.01591	2.11337	2.30139	2.27143	2.94578	2.16562	3.58893	3.29349	3.18567	2.40937	2.64718	2.67606	1.66609
KIAA0586	3.91964	3.6537	3.42325	3.72426	3.94522	3.85967	3.65048	4.36143	3.31181	3.67203	3.73737	3.7048	3.60071
STK10	2.92664	4.10013	3.35715	2.53059	2.6012	3.40051	4.00794	3.82975	3.67713	3.65502	2.77141	2.34107	3.47041
GSG1	2.57439	2.82902	1.01515	1.58958	-3.64088	2.20758	2.87128	1.13485	0.921135	0.945071	2.02553	2.07058	1.71929
EPS8	3.9868	3.91925	4.63523	4.43381	4.44216	4.31996	2.8474	3.01498	3.73998	4.25732	4.52864	4.2684	4.75871
CAT	4.63893	5.33232	5.51392	5.64482	5.18542	5.03656	4.14124	4.96728	4.3758	4.32952	5.71203	5.56977	5.46879
RBM11	2.87292	3.11461	2.12378	2.04049	0.26567	1.37921	1.86976	0.8387	1.28987	2.91753	1.88866	2.35722	2.7141
MBTPS1	5.20935	4.91894	5.38256	5.57731	5.519	5.34162	5.31977	5.11124	5.28209	5.17593	5.46873	5.2931	5.45207
TGOLN2	5.7225	5.40216	5.46108	5.52821	5.45458	5.17914	5.35805	5.56377	5.23073	5.43412	5.26115	5.32787	5.67021
TMEM25	3.08979	2.24846	4.097	4.24468	2.9092	1.96772	2.72157	2.31392	2.95728	3.25881	3.14901	3.44487	3.27504
ZFYVE16	3.42563	3.25915	4.15892	3.50332	3.07837	3.20367	3.40366	3.98515	3.37273	3.45143	3.31195	3.12447	3.34158
FHOD1	4.06105	4.6865	3.63323	3.43874	4.28925	4.82267	4.93004	4.69423	5.40483	4.94109	3.89135	3.53393	3.24094
MAP3K11	3.00655	4.56449	4.1007	3.43879	3.59453	4.32545	4.46601	4.12071	3.93017	4.03683	3.51458	3.96546	4.02529
SLC38A2	5.41052	5.57602	5.94489	6.0983	6.10794	6.01849	5.86034	6.02641	5.95938	5.55278	6.18704	5.70546	5.57377
GSTM4	3.25054	1.48355	2.99349	3.09681	2.95887	2.72858	1.22852	2.65869	2.88471	0.207007	3.05911	3.48462	3.21569
GALNT11	4.42239	4.93167	5.33971	4.98119	4.8704	4.62233	4.78981	4.39088	4.78554	4.60452	4.97378	4.97039	5.28443
BASP1	5.39236	5.68281	5.48134	6.08106	6.17371	6.61197	5.88517	6.09628	5.94859	5.87552	5.28716	5.8378	6.24716
CCT3	4.85329	4.95759	4.06804	4.50412	4.74878	5.16325	5.24436	4.36838	5.29265	4.89788	4.75277	4.52629	4.84136
EHD1	5.22153	5.82869	5.02963	5.20753	5.19668	5.95105	5.66647	5.37703	6.11401	6.15297	4.71091	4.98943	5.29477
RPS16	7.57214	7.52659	7.35634	7.37643	7.49633	7.42877	7.55712	7.63533	7.51184	7.45896	7.04155	7.38703	7.5334
UBIAD1	5.05408	4.37807	3.74344	3.86043	4.02355	3.96658	4.69307	4.07715	5.32495	4.74318	3.68799	3.91237	3.79382
CWF19L1	4.91859	5.20247	4.84152	4.73276	4.79432	4.74752	4.68983	4.04264	5.17863	4.62158	5.07658	5.00231	5.09025
RPL19	7.15069	7.15069	7.06643	7.27433	7.25957	6.96539	7.29641	6.97671	7.03655	7.15617	7.12605	7.12263	7.30371
RASL11A	3.5542	2.66868	3.6861	3.35309	3.41019	2.18709	3.18712	2.26562	1.58004	3.1757	3.71798	4.28762	4.1003
SCYL3	3.1756	2.44096	2.10017	3.03193	2.73251	1.79884	2.58194	3.25849	2.34188	2.64267	2.54232	2.40664	2.17463
TPST1	4.09729	4.29676	4.21548	3.93947	4.66234	4.17738	5.01171	4.74733	4.80551	5.19412	3.6578	3.34903	4.34204
MGP	7.98581	7.4278	7.98581	7.85182	7.98581	7.32745	6.34265	7.46738	7.31639	7.16365	7.76074	7.54558	7.97427
ABCC5	3.52315	4.04069	4.75986	4.50528	4.2082	4.41784	3.70784	4.29107	3.53387	3.48637	4.79181	4.45485	4.45119
FGFR3	2.36963	2.61196	2.43616	2.33361	2.52929	0.108663	2.34724	1.67092	2.01689	1.78314	2.01623	2.49272	2.87915
TP53I3	-0.229198	1.89925	2.26597	1.64616	2.26513	3.02965	2.35419	2.6189	1.46768	0.536689	2.38855	2.14301	2.47133
CCDC167	4.14342	4.42262	3.33866	3.31806	4.06308	4.65768	4.31619	4.80992	4.53166	3.10219	3.8492	3.54876	4.41995
SMC1A	2.50148	1.32177	2.16895	2.69714	2.52373	2.77927	2.91282	2.02072	2.23208	2.53467	2.87536	2.64332	2.26687
CSNK1G3	3.75903	3.32801	4.09498	3.90392	3.68578	3.40257	3.60525	3.57902	3.77706	3.431	3.877	3.62272	3.74573
KCNMB1	6.23026	4.64132	6.08078	6.28761	5.75111	4.12063	4.77827	4.3925	5.40154	4.91443	5.6688	6.07896	6.10829
RPS23	6.46265	6.47433	6.40721	6.73754	6.73754	6.17522	5.94852	7.04864	6.97123	6.59128	5.94407	6.15312	5.70373
ELF4	3.35716	4.55366	3.5693	3.57962	3.68134	4.5467	4.6131	3.7939	4.50398	5.09948	3.32727	3.33789	3.92969
MPHOSPH10	5.30869	5.06294	5.03247	5.14101	5.06065	5.04764	5.21787	5.59844	5.67909	5.6585	4.74645	4.71856	4.30912
HMGN1	5.60019	5.41232	5.16037	5.6663	5.32894	5.51426	5.96326	6.32401	5.64496	5.46086	5.3203	4.85083	5.43869
LMBRD1	5.46797	5.07329	6.01322	5.57287	5.22836	4.68668	4.75994	5.92172	4.77104	5.20303	5.19698	5.15239	5.23556
MRPL43	2.58587	1.75122	3.37595	2.66407	3.33937	3.21292	2.1423	2.61063	2.87328	3.31978	3.07464	2.93729	1.65114
LRBA	3.45599	2.76783	3.26238	3.00157	3.0655	3.28934	2.90605	3.03406	2.61239	2.98064	3.31791	3.13587	3.53392
DVL2	3.66052	3.32361	3.51127	3.66827	3.6028	3.75404	3.23506	3.5125	3.52522	3.19634	3.61337	3.61547	3.66593
UNC93B1	1.42116	1.68198	0.974673	2.21385	1.66337	2.462	2.91737	1.28867	1.76384	1.65572	2.34205	2.10167	2.42525
IL4R	4.90917	5.18123	4.15033	3.77709	4.33389	4.79642	5.37378	4.32657	4.94555	5.35351	3.9912	4.39681	4.8777
COX4I1	6.22087	6.53717	6.63792	6.56219	6.53717	6.97418	6.74479	6.49847	6.61082	6.68477	6.07509	6.62978	6.91334
UQCR10	3.43233	2.59306	2.70719	3.11727	3.53649	3.6937	2.12963	3.6053	2.91284	3.03931	2.54619	3.05944	3.07875
WDR91	4.00004	3.45001	3.73012	3.99468	3.81376	3.74438	3.01955	2.97991	3.73425	3.81292	4.20033	3.91771	3.42341
RPS29	7.5218	7.17971	7.43493	7.47429	7.58802	7.54891	7.14794	7.69191	7.23664	7.37698	7.05106	7.37871	7.48659
CBR3	3.89311	4.2827	4.21719	4.27017	4.68488	4.92931	4.25451	4.63149	3.64062	4.38541	4.20311	4.52393	4.73265
NACAD	4.76385	3.41652	4.88637	4.92077	4.12723	4.12579	3.49541	4.15332	3.66797	4.10308	4.65482	4.42438	4.52026
SECTM1	2.4476	0.7893	1.95493	0.879063	2.14369	2.14518	2.19167	1.90252	1.68487	3.03403	0.767	0.90928	2.70396
FBXO32	4.88682	3.79	4.60575	5.08168	5.40124	3.16353	4.09425	4.44408	4.02287	3.65065	5.08758	4.66017	4.81275
ZNF507	3.28451	2.02073	2.87617	2.51412	2.31841	1.56085	0.988534	1.85368	2.15727	1.87802	2.64217	2.95431	2.03592
MEGF10	3.29825	3.55317	1.51053	2.6866	3.21982	2.63829	2.52658	0.763099	3.81105	4.44619	3.81336	2.60321	1.64405
TTC8	2.14665	2.20342	2.58662	2.85447	3.30142	3.48864	2.01551	2.94326	1.78557	2.15657	3.05077	3.04588	3.0733
RNF215	3.12221	2.72211	2.66003	2.93002	3.21077	2.75161	1.38038	1.7897	2.28983	2.47975	3.46476	3.10269	3.08149
SPAG1	2.82391	-0.152196	-3.15634	3.70767	-0.742975	2.32808	-2.72956	-0.0625714	0.838782	0.393037	0.669596	0.507612	0.331174
FN3KRP	4.82252	4.8414	4.52652	5.10268	4.7889	4.85496	4.65256	4.53156	4.73171	4.82058	4.27752	5.01149	5.32119
PDHX	4.5511	4.19345	4.06439	4.17656	4.43072	4.14335	3.84109	4.02282	4.3269	4.72332	4.01473	3.95426	4.08773
IPO7	3.53249	3.09603	2.25335	2.70576	2.44214	1.64157	3.31819	2.72085	3.62892	3.07661	2.34147	2.40888	2.23517
SUCLG2	5.04316	5.06532	4.68516	5.32873	5.09937	4.71632	4.39289	5.49089	4.37555	4.79559	4.83434	4.99552	4.85339
RAB2A	4.15882	4.47858	4.23562	4.38797	4.49065	4.82911	4.4362	4.55941	4.56951	4.09767	4.46014	4.3459	4.43523
ZMYND8	4.13295	3.79237	3.84055	3.97548	4.24376	3.62435	4.03361	4.08945	4.20629	3.82303	4.28229	4.21261	3.05456
SPATA7	3.67017	3.59157	4.11529	4.21219	4.66127	4.26673	3.14354	4.86462	3.13693	3.78399	3.83705	3.95875	4.16187
PHKB	2.28882	2.43862	3.22287	2.95031	2.93842	3.24463	2.35052	3.10895	2.20476	2.3369	2.87766	2.98288	3.18624
MTHFD2L	4.38005	3.11223	2.86304	2.80655	3.59016	2.33269	2.91628	3.93326	4.2174	2.97664	2.46844	2.86164	2.54727
RAC1	3.41217	2.15438	3.4045	3.531	3.22344	3.3729	2.63079	3.89789	3.33907	3.03756	2.37566	2.94649	3.09768
TMEM98	3.75865	2.42401	3.715	3.66519	3.55583	3.71797	3.02919	3.34671	3.05314	2.7092	3.68443	3.65083	4.04714
THAP7	3.60067	3.1867	2.99496	3.30753	3.43032	3.55881	3.14464	2.78465	3.484	2.36969	3.70111	3.9089	3.7073
RIOK1	4.11235	2.83849	2.88964	2.52892	3.23191	3.29451	2.66976	3.23084	4.23438	3.73075	2.26119	2.69229	2.49221
MANSC1	4.56665	3.45842	4.34837	4.18128	3.3222	3.66753	3.93999	3.1935	3.64404	3.72518	4.18978	4.30191	4.5252
APEX2	4.23878	4.45582	3.81365	3.76052	3.91242	4.52202	5.04637	4.24368	4.92648	4.25853	3.65551	4.18038	4.21043
C2CD2	5.47388	5.44624	5.2568	5.45922	5.52107	5.52764	5.50444	5.62526	5.99254	5.44287	5.13707	5.17025	5.23951
MTMR9	5.0654	4.44438	4.46166	4.64244	4.50622	4.13382	4.6629	5.3712	4.87539	4.57928	4.08924	4.30521	4.10484
POM121L8P	3.79288	4.65117	4.90971	4.07567	4.46425	4.75895	4.27829	5.37661	4.22395	5.38351	4.16075	3.59242	3.8728
RELL2	2.15166	3.27673	1.42863	1.21297	2.37985	2.22208	3.19374	2.48634	2.17053	1.81838	2.631	2.48346	2.16879
DTNA	3.04351	2.82041	2.92392	3.46991	3.16061	2.01664	2.28037	1.96131	2.18509	2.41309	3.7036	3.42274	3.36713
POLD1	2.47608	3.55333	2.71336	2.90225	3.23877	4.26921	4.26771	3.91918	3.03641	2.72519	3.66892	3.6485	3.17899
ACTR5	3.81147	3.18539	3.62593	3.07957	3.0661	3.44355	3.51818	3.05883	3.75957	3.03968	3.6679	3.35128	3.43977
GLIPR2	4.80698	5.94055	5.179	5.60403	5.38466	5.73815	5.58923	6.13614	5.20272	5.13868	5.07008	5.25206	5.88866
INPP4A	2.23832	3.27291	1.17646	1.95785	2.39293	2.08639	2.23063	1.16102	2.73783	2.10397	2.31161	2.33402	2.66609
SH3KBP1	3.2386	3.06561	2.8693	2.67618	3.32379	0.80077	2.15077	2.98583	2.39283	2.37855	2.51012	2.33066	3.12133
GRB10	1.70313	2.03791	2.2537	1.97693	2.60839	2.58559	3.03479	2.44966	2.10138	2.45448	2.29105	1.98993	2.65844
FAM89A	3.48161	4.13904	3.25347	1.87867	2.45132	1.19262	3.71789	3.27206	4.22579	3.61345	1.83105	2.01653	2.54699
RFXAP	3.40142	3.03575	3.49145	3.4627	3.43248	2.84118	3.13613	3.35415	2.70814	2.84659	3.76809	3.50718	3.36472
RPS6KA3	3.34256	3.07649	2.8947	2.9853	1.63611	0.979245	2.24853	2.57116	3.24027	3.26721	1.80529	1.97801	2.06631
ERF	3.65212	3.61638	3.07142	3.53961	3.73189	4.15988	4.58581	3.91892	4.24965	4.65292	2.91305	2.97461	3.95656
PAAF1	4.43061	4.29137	4.3376	4.45484	4.59144	3.99458	3.80877	4.61051	3.86226	4.27984	4.12903	4.43588	4.23168
ZNF428	5.11159	5.06004	5.04549	5.7392	5.64531	5.66718	5.77813	5.83767	5.06687	5.65501	5.27569	5.28196	5.38178
HIC2	3.55927	3.04361	2.98646	3.54209	2.96818	2.95503	3.92539	3.41141	3.20216	3.8919	3.03873	2.92025	3.24061
RPS2	7.1746	7.48475	7.13415	6.95837	7.36429	7.66957	7.64816	7.53459	7.49885	7.28163	7.00054	7.07854	7.47071
CDC42EP2	3.11831	4.12141	2.07139	1.95457	3.01411	3.6091	4.07984	3.27756	4.21342	4.0849	1.40971	2.94856	3.15372
PIK3AP1	1.97291	3.72596	3.0395	2.81431	2.75234	3.28804	2.09495	2.75723	2.46465	3.00526	3.03147	2.07366	3.64877
CLK1	3.38018	2.84048	3.91022	4.29951	3.6146	2.67897	4.01427	4.01414	3.02505	3.10158	3.86339	3.62485	3.65587
FAM174B	3.72529	3.13851	3.06838	2.90417	3.41549	2.18365	4.2211	3.02573	4.42485	2.70765	3.0027	2.6555	3.72281
OPA3	2.07862	2.54835	2.03771	2.75642	2.89655	2.77465	2.08639	2.97911	3.2776	2.68119	1.80357	2.14557	1.92679
IL10RA	0.666506	4.47062	3.90675	3.27246	3.34908	4.39353	3.98709	3.33686	2.47542	3.88341	3.56935	3.21289	4.43867
LRRC17	5.1295	3.27932	5.43685	7.22306	7.09491	7.23712	3.93034	6.47277	6.16746	5.08303	5.75405	5.51117	5.0217
PCYT2	3.44574	3.53169	3.36924	3.34925	3.59374	3.36316	3.42813	2.92117	2.81068	3.26915	3.85764	3.89181	3.91164
GAS2	-0.625744	1.94603	-0.502955	-1.61349	1.79194	2.68863	2.12934	0.807769	-0.325961	0.892632	0.225078	1.79943	2.13556
BAIAP2	3.93449	2.41301	1.37483	3.05623	3.02077	1.79132	3.84456	1.33837	2.48516	3.88256	3.28142	3.27039	2.676
LMX1B	1.40947	2.07465	0.565104	1.84076	1.898	2.59976	1.25729	0.732042	1.77713	1.94534	1.74154	1.92944	2.02573
UBOX5	2.38762	0.263279	2.06752	1.34495	1.23305	1.7019	1.71625	1.48441	1.49928	1.83604	1.58125	1.88235	1.07157
GBGT1	2.87973	4.15766	3.56664	3.23009	3.85458	4.04012	4.0938	3.5919	3.64172	3.27365	3.88432	3.67147	4.07455
CDC5L	4.04858	4.03205	3.79234	3.9803	4.34848	3.5978	3.74322	3.8597	3.9046	4.84183	3.73101	3.58436	3.6767
EZH2	1.42771	3.44978	2.67192	2.45792	2.9089	3.72157	3.76514	3.63093	2.72262	4.18932	2.54785	1.95278	2.65502
RHOF	1.89885	1.20055	1.00293	2.02176	1.96873	1.82666	2.08718	0.657308	2.41481	1.78178	1.78256	1.19682	2.62014
POGZ	3.59746	3.0954	4.06249	4.07389	3.51701	3.83045	3.28639	3.50932	3.14821	3.41016	4.09237	3.88817	3.76868
RPS27	6.37579	6.28429	6.16569	6.47948	6.31931	6.12199	5.79414	6.69702	6.21806	6.18039	5.89392	5.91169	6.24659
NUP160	4.40653	4.48936	4.64614	4.64614	4.38903	4.42611	4.54596	4.61281	4.84652	4.2961	4.35026	4.44257	4.36478
CABLES1	4.01547	3.88682	4.87941	4.66939	3.36866	4.20774	3.28229	4.2154	2.74026	3.86176	4.17992	4.91104	4.4615
COL4A1	6.10128	6.83711	6.96933	7.0105	6.87352	7.20527	7.17031	6.89275	7.71543	5.86372	7.17738	6.63201	6.90539
PCDHGA12	1.99332	0.776422	1.97842	2.24944	2.82515	2.15846	1.1906	1.63401	1.65778	0.957379	2.76977	2.48553	1.97386
HSD3B7	3.15077	3.9003	2.90013	2.22225	3.07552	3.63906	2.60139	3.56979	2.71969	2.50601	2.87198	3.34688	3.46324
ECH1	4.78794	5.06115	5.39891	5.6834	5.31164	5.25594	4.88518	4.8846	4.99335	4.77665	5.41243	5.41286	5.59529
CSTF2	4.56237	4.29273	3.49603	3.62593	3.89782	4.44094	4.35967	4.48513	4.7735	3.80216	3.71058	4.06248	3.73955
SH3D19	4.72187	4.6974	5.39955	5.22499	4.99178	4.66079	3.78573	4.7537	3.94561	4.64415	4.8405	5.11329	5.39789
ECD	3.89964	2.95886	3.57438	3.40049	3.22682	3.30563	3.51451	3.58134	3.76712	3.00551	3.3155	3.31947	3.44786
SNCG	3.87854	4.00548	2.98	2.9708	3.76714	3.2045	2.62494	3.22214	3.52563	3.13345	3.49542	2.85636	3.88199
AAMP	4.6684	4.47661	3.92381	4.63945	4.38302	4.25195	4.41538	4.21247	5.00631	4.44727	4.16214	4.22612	4.24142
TPM4	5.29787	4.97019	5.07533	5.52398	5.79965	5.90617	5.26385	4.92842	5.77758	5.37009	5.66518	4.96555	5.63239
PCSK7	2.53655	2.15726	1.23654	2.126	1.31953	2.65282	2.76006	1.19894	2.33392	1.82941	2.30729	2.57144	2.58056
SLC22A17	5.03421	4.48229	5.79395	5.66645	5.30479	4.91349	4.35682	4.78661	5.23948	4.91629	5.26673	5.2752	4.96278
EFEMP2	5.04857	4.7533	5.67753	5.88993	5.60389	5.75396	4.67773	5.46861	5.14509	5.18108	5.45951	5.14427	5.5975
TET1	2.55339	1.54	1.7381	0.643162	1.27687	2.52834	2.61707	2.59176	0.745586	0.771783	2.59767	2.7623	1.83363
PITPNM1	4.71483	4.47169	3.98511	4.02334	4.73236	4.89741	5.37287	4.99727	5.5173	4.51955	3.99444	4.02988	4.5595
C3orf22	2.50126	2.90935	2.28487	2.01947	2.12198	1.56087	1.92298	1.55659	1.8332	2.1861	2.59192	2.46301	2.57125
DNAJB14	4.76312	4.45864	4.61527	4.69263	4.44534	3.83695	4.00243	4.57238	4.66234	4.25474	4.32491	4.23601	4.29741
APP	3.38262	3.21631	3.59159	2.80206	2.03651	2.10632	3.65175	2.73816	2.76265	3.21495	3.14911	3.00588	3.03779
PFKFB4	2.66561	4.17278	3.70492	3.93623	3.32523	3.77996	3.82182	4.00625	3.1187	3.39718	3.93184	3.33862	3.99338
MC1R	4.41638	3.69362	3.33976	3.35313	4.17148	3.55014	3.85318	5.06346	4.04723	3.95534	3.47458	3.10161	3.04462
DUS1L	3.32258	3.98664	3.68575	3.22957	3.75255	4.33006	4.11658	3.68522	4.37339	3.62096	3.70344	3.57076	3.68277
TAF12	3.80843	3.75616	3.60374	4.14361	4.60924	4.43245	3.795	4.5107	4.43088	3.96682	3.4906	3.76715	3.9253
SULT6B1	2.37026	2.09622	0.280806	0.821816	2.08519	0.223451	2.05908	1.51945	1.6016	2.04089	1.24613	1.12809	1.23946
NKIRAS2	4.21227	4.43587	4.0993	4.08789	4.55179	4.50845	4.43301	3.7854	4.91384	4.13439	4.33361	4.29299	4.46634
RAX2	4.80169	5.48466	5.37592	5.05583	5.33082	5.50552	5.11808	6.76322	6.72889	3.29024	5.20272	5.03531	4.64669
SLC35A3	4.12237	3.80477	4.14006	4.29209	4.22272	3.82801	3.85853	4.49813	3.8339	3.62636	4.19505	3.91365	4.09401
DMD	3.85329	3.13343	4.41906	5.15234	3.10789	1.77418	2.33794	3.00161	2.75913	3.14664	4.16049	3.74542	3.83781
PHF14	4.35336	4.28599	4.11618	4.22426	4.42675	3.85788	3.90628	4.17803	4.1229	3.76805	4.24966	4.30698	4.27941
CDK2	3.75636	3.38434	1.9284	2.45273	2.17709	3.64238	3.98093	1.68308	4.06366	3.95442	2.725	2.93874	3.12407
HES4	4.93591	4.68292	5.39378	5.23023	5.2669	5.87835	5.12754	5.30171	5.32596	5.37369	4.68231	5.44933	5.08824
RPL12	6.48963	6.6473	6.20117	6.63713	6.60056	6.56653	6.57561	6.64527	6.60529	6.22314	6.37293	6.48008	6.63493
S100A1	2.4225	3.11678	1.985	2.23597	1.77868	1.57812	2.09336	1.71154	3.15954	2.0777	1.80889	2.0459	2.3424
GLUL	2.20298	3.55078	2.42965	2.60928	2.58749	2.73251	2.32763	1.39437	2.41093	2.43726	2.95066	3.26546	3.49019
IGSF6	-0.309974	3.81832	3.81741	3.7228	3.30596	3.61137	2.66952	2.42801	2.33074	4.64627	3.3358	1.41673	3.96146
SEMA3B	2.29634	3.31941	5.80623	3.77583	2.77301	3.10571	2.73064	2.84074	2.65498	3.44112	3.49036	4.57923	3.67428
S1PR1	3.51943	4.67947	4.34552	3.34688	3.2444	2.63767	4.25179	4.50061	3.27074	3.26988	3.83318	3.22014	4.30356
RBBP4	3.06673	0.965509	2.50961	2.77004	2.94481	2.81518	2.82365	1.12507	3.12947	2.56733	2.96016	3.00493	2.72032
SIKE1	2.49191	1.64546	2.49916	1.6289	2.10736	0.365311	1.89911	2.41009	1.93424	1.71625	1.65068	1.58478	1.70616
TEX10	4.0528	3.72039	3.18625	3.32987	3.63717	4.09405	4.40278	4.22692	4.43192	4.66332	3.1323	3.10924	3.1654
IL18BP	2.00489	2.62373	1.87898	1.79187	2.98167	2.14666	2.48961	1.88574	2.66716	2.29036	2.42094	2.52452	1.90429
TLK2	3.30857	3.6029	3.31118	3.14201	2.7345	2.04094	3.04957	2.47601	2.74007	2.8474	3.66401	3.41878	3.087
KCTD9	4.45308	4.17297	4.91195	4.76298	4.67399	4.28891	3.70471	4.28663	4.38523	4.33849	4.43151	4.3352	4.7227
PIGO	2.79913	3.52718	3.02437	2.79077	3.56403	3.24076	3.56068	3.5285	2.7879	2.76311	3.49538	3.20999	3.50355
ZZZ3	4.53269	4.27412	4.53021	4.31707	4.2109	3.80826	4.1163	4.65523	4.92549	4.54559	3.75911	4.00778	3.62059
UBL7	2.62854	2.51274	2.35001	2.52031	1.78016	2.53173	2.80538	2.3485	2.41685	1.72783	2.44225	2.82353	2.97345
TBX1	2.56221	2.38586	3.29894	2.33074	2.53043	3.04414	2.37668	2.27791	2.24468	3.18544	2.82029	2.33974	3.05994
GALNT9	3.17302	2.98816	1.15606	1.24895	0.928684	1.12326	5.18507	2.36561	1.87616	1.01576	3.29962	3.25708	2.18665
CORO1B	4.15728	4.40542	4.47619	4.39327	4.66303	5.04851	4.91777	3.90419	4.79796	4.01493	4.70829	4.85164	5.17183
TIMM9	4.79403	4.53063	4.44035	4.63641	4.89981	4.57608	4.43535	5.03207	5.17433	4.86327	4.24818	4.15797	4.16268
FZD2	4.00701	3.87924	4.8388	4.85753	4.4336	4.8078	4.0395	4.1037	3.78567	4.24387	4.75702	5.00323	4.53755
UAP1L1	2.52791	3.34856	3.75619	3.09403	3.55896	3.87835	3.84447	3.3337	3.35899	3.05363	3.88654	3.49724	3.46598
ZFAND2B	4.44236	4.30638	4.57661	4.63773	4.27702	4.32408	4.16551	3.97853	4.6722	4.43838	4.29205	4.31151	4.53769
ITGBL1	3.88089	2.92514	4.3641	4.50024	3.85261	4.09789	1.56026	2.85507	3.85044	3.74232	3.74289	3.88428	3.71058
OXCT2	3.16163	2.15202	2.04175	2.10455	3.92113	2.73966	2.66306	2.37067	3.17438	2.53212	1.87427	3.02311	3.27178
PDPK1	3.5959	2.63528	3.54457	3.18571	2.71765	2.40621	3.04146	2.77765	3.50961	2.89019	2.90036	2.96074	3.09852
SNHG5	6.04534	5.18757	5.86057	5.77293	6.18135	6.44507	5.01592	6.23106	5.17474	5.44528	5.76181	6.08049	5.96458
C6orf62	5.21818	5.59268	5.68414	5.40963	5.6892	5.83597	5.36912	6.18913	5.51923	5.5966	5.46212	5.11708	5.24754
HBBP1	2.1764	2.37338	1.3634	2.01731	2.65575	0.959517	1.25939	1.48465	1.47818	1.77299	3.0021	2.36462	1.06822
CHFR	4.43919	4.85589	5.03631	4.73071	4.89008	5.13338	5.07062	4.3533	5.32234	4.79536	5.07107	4.7554	4.88304
UBASH3B	3.61873	3.92762	2.28484	1.70309	3.39668	3.78495	3.96483	5.48021	5.26169	5.233	2.00713	1.00251	1.02663
SCMH1	5.15709	4.25711	4.70675	5.02978	4.83783	4.55715	4.38998	4.5234	4.85897	4.16389	4.77842	4.8802	4.95034
RPL7L1	2.1294	1.97141	2.2186	0.19682	-0.16194	1.85795	2.0466	2.29398	2.29182	1.47883	1.07979	0.965775	0.991155
NAMPT	4.93627	5.67357	3.07288	2.61899	4.45732	3.12275	5.79153	4.62375	4.20563	5.0233	2.58341	3.80143	5.48323
ATRIP	3.38881	3.34584	2.81267	3.08805	3.19017	3.55602	3.84439	4.22928	3.57138	2.53602	3.33023	3.11176	3.18114
MYL12B	6.27995	6.4016	6.73957	6.55145	6.45916	6.82071	6.47816	6.69886	6.63756	6.3731	6.28529	6.30873	6.68072
ZER1	3.44359	3.25757	3.36939	3.85173	3.70003	3.57453	2.80475	3.55717	2.82647	3.03319	3.66477	3.7352	3.76068
MKNK2	3.65635	3.80839	3.80353	3.07718	3.49202	3.4313	3.99527	3.3102	3.72205	4.29362	3.37151	3.38473	3.54274
HYDIN	1.85851	2.23992	2.08194	3.01308	1.60886	2.95608	2.77802	1.94002	1.98622	2.23741	2.65251	2.65575	2.80457
EPB41L5	2.55339	1.60294	2.42698	2.36621	1.36975	1.21184	0.925031	0.637086	1.74426	2.01847	2.22099	2.32338	1.92451
ATOH8	3.62099	4.07745	4.94221	4.29142	3.33844	2.81908	4.5512	3.33304	2.66181	3.75291	4.80526	4.94347	4.35867
NUDT1	2.96532	3.37089	2.29228	2.59502	3.23607	2.32856	2.38334	3.56725	2.53284	2.45741	2.48165	2.80591	2.62916
CX3CL1	5.05172	5.15703	4.75448	5.68746	5.00466	4.84218	3.58318	5.17047	5.13762	5.21832	4.60298	4.50088	4.579
ITGA3	2.62406	2.40937	1.08049	1.1406	2.84035	2.0359	0.717027	2.08734	2.85069	1.47254	1.42435	1.70815	1.69017
LRIG2	2.75182	3.11169	3.30955	3.29826	2.88154	2.72143	2.69196	2.4831	3.35186	2.54219	3.1347	3.19401	3.08987
EGFLAM	4.91001	4.33635	4.69687	4.08421	5.2076	5.09471	4.07586	4.80647	6.4516	5.39593	3.46232	3.79795	4.03674
PARD6A	3.89669	1.48851	3.10469	3.49161	2.84968	1.80216	1.63737	2.95368	2.43483	2.43429	2.0766	3.15695	2.8217
BCL2L1	5.81915	6.52275	5.74128	5.51577	5.86507	5.51577	5.90088	4.92144	6.78702	5.94848	5.51475	5.89995	5.92022
ZDHHC20	2.54543	2.59269	1.69735	1.60372	1.86841	2.49319	3.16014	1.99861	2.69974	1.59893	2.7518	2.31343	2.43037
COX6C	6.29805	6.18663	5.94517	6.4246	6.42849	6.1541	6.07288	6.35157	6.01423	6.21094	5.86325	6.26944	6.37464
CD1C	1.64265	2.0936	3.48374	3.09913	3.36099	4.03921	1.69001	2.63119	2.65608	4.0207	2.30851	2.93278	2.31159
MPP2	2.39465	2.20345	2.07065	3.42529	2.68775	1.91306	2.21715	1.66038	1.97179	2.66127	2.97476	2.56284	2.76735
ZMAT3	5.29011	4.44998	5.99536	5.45455	5.04828	5.38469	4.4691	4.61285	5.7121	5.06262	4.76913	5.31803	5.43472
HMGB2	3.66454	4.66704	4.27081	4.4676	5.05694	5.42061	4.79032	5.78946	3.62068	4.44065	4.54336	4.50201	4.87684
ADCY9	4.2666	3.54041	4.92131	4.88286	4.18373	3.88087	3.76912	3.69002	3.76463	4.30504	4.46066	4.66362	4.36094
ELK1	4.51809	4.51696	3.71246	4.15156	4.41607	4.70924	5.17267	3.17718	5.55135	3.9791	4.73183	4.59846	4.77548
PTPN23	2.61892	2.85226	2.71942	2.87298	3.23993	3.27164	3.31319	2.61522	3.2004	2.73815	3.08488	3.13598	3.10172
HAPLN3	3.97553	2.85284	3.63999	3.76608	4.28865	3.93	3.09404	3.45388	4.09475	4.3845	3.67417	2.79899	3.53398
ATP1B3	4.7869	4.82534	4.07	3.68432	4.23762	4.72146	5.37667	4.39889	4.98624	4.83661	3.72452	4.38735	4.85424
HEYL	5.86522	4.85344	5.65953	5.54895	5.5352	5.32674	4.93415	5.75878	6.23656	6.07513	5.40152	4.80386	4.10049
HOXB4	3.01883	2.15861	2.46137	0.286687	3.25783	1.44352	2.90195	1.24997	2.38203	1.58059	2.35941	3.35689	2.6642
ZNF24	3.10916	1.84508	2.19557	3.2141	2.12831	2.71473	2.58266	2.99475	3.10907	2.74885	1.97473	2.36136	2.14696
TESK2	2.77961	2.62953	3.40164	3.05302	2.66578	2.51623	2.56312	2.59089	2.28495	2.64522	2.65028	3.24351	3.4166
ASB13	3.752	3.0148	3.40548	3.75379	3.64369	2.98572	3.1562	3.00912	3.24466	3.4439	3.77648	3.61264	3.21042
KHNYN	4.03806	3.86849	3.83766	4.36336	4.01594	4.31084	3.90401	3.6799	4.08476	4.32582	4.09989	3.95566	4.04561
ITGB2	4.11753	6.82703	5.9567	6.13135	6.02519	6.22074	5.93217	5.04064	6.54631	6.28847	5.69821	5.43263	6.36673
RGL1	4.27968	5.91785	5.9819	5.03966	4.99968	4.85002	5.32211	5.91499	4.13922	5.27719	5.00973	5.22066	5.64314
ACSL3	3.08385	2.67364	2.53724	3.23145	2.30936	3.13572	2.02185	2.9837	2.71388	2.99432	2.20602	2.6747	2.7515
MPHOSPH9	2.52248	3.15641	2.9778	3.11153	3.41351	3.8878	2.66552	3.16046	3.1789	2.57373	3.35717	3.26878	3.11671
OAT	4.92888	4.59961	5.13838	5.64228	5.3958	5.53458	4.2993	5.36653	5.45261	5.14522	4.50139	5.01632	4.93462
RPL36	4.5908	4.88786	4.13145	4.53687	4.94113	4.99032	4.74106	4.79525	4.79267	4.68581	4.61902	4.36411	4.76702
TXN2	2.94655	3.15007	3.13208	3.10339	2.9738	3.47164	3.40205	3.64091	3.00426	2.49083	3.3031	3.28001	3.27655
KDM6A	2.7518	3.20798	3.6794	3.75712	3.78045	3.27252	3.29086	3.65164	2.8596	3.22061	3.7705	3.0868	3.7611
WDR74	3.70077	2.891	2.1533	2.86868	2.59688	2.74285	3.20823	2.78294	3.37111	2.9991	2.66883	2.89265	2.61486
ATAD1	4.79256	4.18118	4.60126	4.66691	4.58789	3.7862	3.95045	4.97605	4.37696	3.97008	4.15089	4.35951	4.32393
TMEM120A	4.71115	4.59768	4.24325	4.75249	4.60282	4.80472	4.96866	4.80331	4.50399	4.07253	4.87371	4.82185	4.83472
NPSR1	1.1154	2.17541	2.13213	2.22128	1.73654	1.67111	2.25634	1.71621	1.75676	2.07702	2.20808	2.3686	1.35544
ATP6V1G2	2.0173	1.54485	2.75347	2.93942	3.19732	2.58364	1.22357	2.15607	1.34687	2.64236	2.69888	2.88592	2.36728
FAM172A	5.14663	4.80788	5.22937	4.75561	4.77207	4.29472	4.75768	5.12257	4.46691	4.65672	4.79769	4.95382	4.83456
MED6	5.15895	5.06661	4.70283	4.96501	5.09801	4.80959	5.31598	5.33431	5.07639	4.75247	5.00592	5.01428	4.78302
CPSF1	4.38281	4.28878	4.08046	4.52666	4.63974	5.36884	4.48774	4.07109	5.01014	3.12659	5.1249	5.05916	4.92061
MRPS31	4.77623	4.7392	4.38214	4.73423	4.61204	4.63375	4.63502	5.03134	4.47339	4.51331	4.58802	4.65697	4.46887
EFNB1	3.13433	4.52331	4.02799	3.18885	3.36079	3.76165	4.33482	4.48369	3.73714	3.63058	3.41739	3.76659	3.56648
HSPA1L	3.4977	2.3262	2.66322	3.57549	2.94125	0.535654	2.29786	2.632	1.9159	1.82598	2.84565	3.24254	3.0639
TEKT1	-0.934618	1.03631	1.9664	2.28033	2.29544	1.19424	1.60729	1.42868	1.57516	2.13326	1.09711	0.958128	1.23238
CHD1	4.51312	4.68308	4.57822	4.41173	4.50816	3.95997	4.43747	4.22748	4.75057	5.14366	3.86454	4.0654	4.58067
RASA3	3.52204	3.73593	3.17998	3.5134	2.95742	3.53037	3.42514	3.77825	3.72776	3.86815	2.92507	3.0121	3.15159
IQCA1	1.03545	4.46424	1.94005	1.90425	2.20679	0.152826	4.81987	1.68733	1.68397	3.39168	2.28958	2.56502	3.02666
ZNF589	3.58211	3.31082	3.32774	3.78036	3.14988	3.46586	2.67388	3.44677	2.59199	2.69685	4.06737	4.20654	3.04846
TMEM175	3.6266	4.41187	5.10255	4.55375	4.43742	4.60814	4.13466	4.62036	3.64966	4.115	4.74264	4.65411	4.67016
FAM193B	2.8041	2.97878	3.38899	3.12563	3.31131	3.57569	3.60454	3.12586	2.87136	2.28248	4.10639	3.7081	3.51826
SETD5	2.56293	2.61022	1.85337	2.43235	2.9086	2.61409	2.90243	1.63339	2.82941	2.70808	2.91217	2.72068	2.58291
HERC6	3.70227	3.48299	3.54803	4.29107	4.64139	3.7646	2.84065	3.64324	3.15445	3.59065	4.02382	3.84884	4.29461
KLC1	3.95182	3.96524	3.58289	4.11885	4.15361	4.7081	4.10179	3.85433	4.5551	4.00292	3.82543	4.09518	4.11747
MCTP1	0.468168	4.42358	4.67439	0.888641	1.87336	1.69723	4.44362	1.95226	1.8698	2.12179	3.2797	3.33079	3.79741
ZNF197	3.47465	2.7091	2.87895	3.11324	2.96955	3.15754	2.91839	3.21613	3.28866	3.31262	3.0195	2.93058	2.40366
FKBP3	3.53072	3.27646	3.0518	3.47203	3.61051	3.74664	3.0058	4.07695	3.27008	3.11414	3.26465	3.38533	3.17753
MPV17L	2.16077	-0.392166	2.64109	2.77872	1.05252	2.26724	1.9996	1.07932	2.57861	0.952078	1.99227	2.22877	2.22459
SLCO3A1	3.71895	4.49126	4.44796	4.07867	4.48224	4.14056	4.08985	4.25084	4.40407	4.27064	3.98361	3.89512	4.34904
TRIM32	4.45839	3.336	3.9657	4.1257	3.78303	3.44658	3.43426	3.53901	4.33721	3.65141	3.51561	3.94012	3.75954
CASK	3.72727	3.17882	3.48927	4.09859	3.99617	3.9967	3.82394	3.28746	3.46797	3.9962	4.11431	3.85441	3.80449
LSP1	2.22775	3.4962	2.92585	1.87198	1.78005	2.80715	2.0128	3.02792	1.89902	2.44434	2.85719	2.10958	2.44231
ACO2	3.947	3.78409	4.15959	3.7256	4.2906	4.58426	4.44057	3.84985	3.94092	3.94988	4.1943	4.35713	4.43965
RANBP2	3.56471	3.00947	2.60227	2.98744	3.13384	2.40915	2.39798	2.92991	3.02829	3.09787	2.46648	2.97734	2.77105
LENG8	2.30078	3.171	3.47963	3.41327	3.25578	3.85913	2.49704	2.13131	2.89382	3.03949	3.79734	3.65314	3.41537
SCAMP2	3.54558	2.88571	3.05425	2.90261	3.21081	3.65771	3.40197	2.82672	3.64576	2.88804	3.14794	3.28747	3.61685
KIF7	4.15504	3.25438	3.36314	3.86448	4.17768	3.40382	3.83915	3.06344	4.27013	3.64387	4.12476	3.86517	3.37886
HNRNPH3	5.21677	4.60439	5.23767	5.3564	4.52427	4.29877	4.54102	5.5179	5.2072	4.89813	4.30109	4.57849	4.42352
TMED2	5.82346	5.58379	5.503	5.75984	6.09949	5.98123	5.65957	6.2075	5.69044	5.49992	5.66291	5.59667	5.80971
DNMT3A	2.13706	1.89676	1.55197	2.26654	2.21797	1.07314	2.36709	1.68639	1.55048	1.74914	2.35171	2.12689	2.20017
ZSCAN18	5.77384	4.88222	5.64187	5.63716	5.31571	4.66901	4.94608	5.2763	5.58323	5.55508	5.11679	5.26525	4.727
SCARA3	5.01317	3.22054	4.53986	5.28731	3.91354	3.15774	2.04913	3.61298	4.65215	4.70654	3.00835	3.77984	3.77812
NUTF2	4.57655	4.61133	3.6803	3.7253	4.495	4.46724	4.72624	2.4142	5.26835	4.539	4.50808	4.40702	4.93946
TOM1L2	3.22974	2.43802	1.97857	0.353279	2.47711	3.46677	2.26785	1.47342	1.91193	2.23988	2.89922	2.92995	2.69833
ING5	3.05867	2.71019	2.48396	2.83408	2.73084	1.19989	2.97899	2.56598	2.65552	2.4226	2.94651	2.91288	2.03415
ABR	1.76556	-0.379984	1.76556	1.80133	1.76716	3.26389	1.24767	0.898715	1.82315	2.0587	1.59414	1.87319	1.6752
WDR19	5.0998	4.6256	5.32307	5.32747	5.17378	5.08091	3.9083	4.68448	4.83185	4.3961	5.44707	4.93458	5.28125
PTBP1	6.198	6.4528	5.94986	5.91131	6.06994	6.49304	6.88797	5.98439	7.02688	6.39836	5.88773	6.06746	6.20105
STK24	6.09919	5.56973	5.52086	5.68772	5.76413	5.5181	5.46582	5.14914	6.26927	5.81838	5.47025	5.55549	5.56903
RNF138	2.39059	3.72194	3.34725	3.10456	3.35149	3.14957	3.50374	3.6453	3.2708	3.77681	3.06164	2.64584	2.98413
ZNF502	3.59989	2.22457	3.22541	3.2599	3.43206	3.27505	3.18661	3.48245	3.73494	3.13092	3.14808	3.15288	2.41981
PI4KA	5.26382	5.119	5.31212	5.55897	5.10612	5.31701	5.22922	5.03097	5.3521	4.92669	5.37358	5.40872	5.38522
CASZ1	3.60354	2.98583	3.45286	3.80191	3.33806	3.36471	3.19427	2.26546	2.97787	3.48066	4.08242	3.85672	3.76809
ZBTB34	4.07083	3.80091	3.73535	4.16053	3.54378	3.78625	3.86761	4.02531	4.069	3.79114	3.80911	3.69639	3.63239
C19orf25	3.43007	2.94032	3.37239	3.61378	3.38634	3.11954	3.06756	3.23006	3.64916	2.97495	3.43302	3.35441	2.96595
DEXI	5.42416	4.15638	4.0471	4.86396	4.81333	4.4255	4.51401	5.16857	4.63052	4.77294	4.27719	4.5557	4.199
MDM1	2.9057	2.11435	1.68567	3.03239	2.38921	2.53222	1.55337	2.73701	1.87513	1.61995	2.72297	2.76142	2.30592
ERP27	2.36119	2.26014	3.26539	1.90775	2.82669	2.59376	1.43029	3.4068	1.73151	3.29379	1.62439	1.24379	3.16136
UTRN	3.2385	2.78326	3.73144	3.20123	2.76705	2.8161	3.58571	2.65249	2.85587	2.95762	3.65155	3.43519	3.43511
FAM136A	5.01223	4.58469	3.96913	4.31639	4.49495	4.38083	4.89117	5.50809	4.6882	4.23157	4.18366	4.53044	3.96888
C15orf61	3.82076	3.97673	3.647	3.98969	4.19123	3.93929	3.90191	4.05701	3.82493	4.28973	3.60735	3.87107	3.79693
HPS5	4.091	4.22022	5.08071	4.03728	4.15348	4.20404	3.7205	3.6982	4.0931	4.0435	4.24302	4.50041	4.69209
PSMC6	5.81234	5.18387	4.92814	5.46652	5.55962	5.02541	5.37492	6.43278	5.79093	5.5467	4.63735	4.89682	4.70666
RIOK2	4.48657	4.38023	3.916	4.03955	4.18915	4.49236	4.50569	5.11999	4.78333	4.44921	3.74747	3.85968	3.76744
RNF181	5.49476	5.20009	4.5966	5.04202	5.4968	5.42713	5.35204	5.74502	5.65803	5.34435	4.67618	4.88151	4.9849
PLAC8L1	2.14459	2.61718	1.54926	1.87328	1.76537	2.00237	2.73905	2.03894	2.84333	2.24566	2.23155	2.28732	1.06213
GPR1	0.72581	1.29404	1.67185	2.97475	2.99189	1.98428	2.50916	2.11514	2.18526	2.60693	1.86093	1.73581	1.82471
MRPS22	5.42079	5.0762	4.64554	4.9302	5.13839	4.97631	5.25839	5.76477	5.31963	5.16235	4.7934	4.65859	4.60651
SCARF2	3.91787	3.52513	4.73849	4.31292	4.15901	4.32801	4.05384	3.53203	4.54927	4.14248	4.26184	4.04413	4.31271
CAPNS1	5.55302	5.71805	5.63051	5.73328	5.93077	6.37093	5.86821	5.47051	6.08665	5.57591	5.6317	5.94458	6.12122
RPL17	5.4382	5.32126	4.93981	5.55994	5.31015	5.1316	5.26568	5.65819	5.59968	5.19834	4.79579	5.04027	5.26572
TNFAIP1	4.38469	4.92529	5.06372	4.77056	4.26429	5.11585	4.99554	5.29351	5.14002	5.06236	4.07036	4.31392	4.81753
BCKDHB	2.52358	3.13752	2.89707	3.13891	2.90256	2.45839	2.55833	2.13276	2.37643	2.51049	3.22185	3.3939	3.24795
XKR6	2.04635	1.89481	0.651085	2.61543	0.59386	1.97111	1.93431	1.87053	1.70973	1.53445	2.78691	2.31167	0.0919159
TSPAN3	4.96562	4.51684	5.14159	4.81131	4.62411	4.79315	4.7288	5.04287	4.77754	4.73836	4.70541	4.64359	4.73747
TRIM27	3.29038	3.59923	2.85259	2.9962	3.36496	3.32083	3.84037	3.43996	4.1359	3.38329	2.91918	3.00052	3.0709
EIF4B	5.74782	5.70546	6.11678	6.2977	6.30682	6.13897	5.92542	5.64945	6.11327	5.874	5.98091	6.1008	6.31186
IFT81	3.15291	1.1593	2.82127	3.27956	2.91187	2.98892	0.0310062	3.03349	1.56357	1.61726	2.89246	2.889	2.33458
ASAH1	2.43407	2.00701	1.73344	2.07846	2.26659	3.38539	2.49386	2.64306	1.97248	2.75837	1.91713	2.31203	2.5392
ZMYND12	1.65701	1.05695	2.82115	2.90713	2.71717	2.58191	1.28502	1.85947	2.50439	2.93754	1.86999	1.0029	2.9146
INTS6	4.71348	4.55496	4.50017	4.76215	4.72064	4.69675	4.67098	4.71152	4.65001	4.69806	4.73536	4.44714	4.55873
CTIF	4.20068	3.79267	4.50962	4.54021	4.21112	4.19745	4.12311	3.96771	4.10479	3.6787	4.51071	4.61636	4.41878
TIAM1	1.19776	3.16346	3.58531	1.65708	-1.5799	1.74263	2.3936	1.71365	1.65453	2.29314	1.08322	1.33909	2.84756
SERPINE2	4.07827	7.49325	6.54552	5.21963	5.02289	4.81446	6.93573	7.24907	5.79419	5.8861	4.5449	4.68977	6.41487
KLHL18	3.91739	3.37514	3.26854	2.95189	3.61983	3.54626	3.44805	3.44409	4.11931	4.01186	2.85178	3.07272	3.21408
RET	1.56015	0.911871	0.486813	1.35146	1.73561	1.43285	0.779935	0.840713	1.76842	1.46485	1.18274	0.769112	1.16869
TSHZ2	1.67819	6.12415	6.32243	-0.0248533	1.69522	1.94738	5.74848	1.15303	1.84515	2.13048	4.8821	5.68084	5.33014
ARRDC2	3.67239	3.91679	5.1554	4.61814	4.47475	4.13683	4.22556	3.73624	3.95564	4.5436	4.52223	4.935	4.19969
DSP	2.85427	1.93856	2.18266	2.37804	0.210149	1.79621	2.65628	4.04914	1.70215	2.1266	0.764795	1.50643	2.17431
GPATCH1	2.96291	0.887117	1.56803	2.04714	1.72182	2.19629	2.29201	1.68092	2.50408	2.23875	2.12879	1.95915	1.34845
METTL3	4.30568	4.6779	4.3524	4.49033	4.1624	4.77993	4.48025	4.62566	4.53225	4.31977	4.52245	4.55364	4.12033
ZNF804A	1.94214	0.728909	1.34023	1.59898	2.70783	0.746761	1.94492	1.61078	1.69781	2.07598	1.80601	1.07945	1.33817
AK2	3.33524	3.34297	2.40662	2.27738	2.33616	2.96311	3.71253	3.53924	3.63566	3.07858	2.55709	2.58626	2.16283
MPDU1	3.10435	4.13347	2.31168	2.79867	3.70777	4.64211	4.77658	3.38755	4.42803	3.85829	3.39155	3.13242	3.79513
SARS2	3.95755	4.11557	3.659	3.62289	4.18527	4.42265	4.66859	4.45989	3.67965	3.31903	4.32556	4.44788	4.29476
ABHD5	4.25748	4.32017	2.74055	2.96164	4.00746	3.7255	3.8989	4.0457	3.89593	4.60773	2.84061	2.95501	3.95637
RPS25	5.60589	5.22881	5.32431	5.58915	5.67207	4.64897	4.70244	5.38883	5.17085	5.25612	5.20431	5.16838	5.24487
RFC2	3.82335	2.66092	2.09443	1.9319	3.15156	3.13163	3.29054	3.52981	3.54277	3.19046	2.13693	2.36516	2.57174
RPF1	4.72096	4.15628	3.59689	4.03262	4.09711	3.88188	3.71499	4.34487	4.48558	4.36563	3.79003	3.56347	3.59784
SNAI2	3.9892	3.84961	4.48577	4.68465	4.41757	4.84368	3.66762	6.26482	5.29163	4.66537	3.39827	3.36698	2.89525
MRPS21	5.75519	5.78754	5.46824	5.64385	5.94888	6.01845	5.5325	5.88382	5.63008	5.71289	5.45442	5.72648	5.82249
CAPG	2.24207	3.00685	2.81464	3.88568	4.03694	4.2885	3.10173	3.29721	3.46729	3.4839	2.94786	2.99073	3.97004
COPS2	3.9727	3.13276	3.0614	3.43068	3.78656	2.92336	2.49588	3.88455	3.70575	3.39432	2.96412	3.01434	2.62419
GSC	-0.21733	2.14686	2.38908	2.1878	2.07818	0.116096	2.22238	0.921992	1.37368	-0.631358	2.12856	2.7515	3.26599
ANP32C	2.48945	1.22722	1.20879	1.46907	2.08168	2.67203	1.35008	1.06523	2.33172	1.94472	1.69632	1.8028	1.98869
ATP2A2	4.85236	5.0677	4.33954	4.81958	4.68753	4.61676	5.4973	4.3113	5.13978	4.97377	4.77597	5.21536	4.56877
MYL1	1.27281	2.08457	1.69506	1.4689	2.24198	2.02808	2.42537	1.98826	2.07734	2.402	1.70425	1.5032	1.72114
ROR1	3.85825	3.05088	3.89434	4.70177	4.49049	4.40898	2.80857	3.69511	3.44948	3.62553	4.36969	4.12761	4.1355
FBXW7	2.34696	1.61771	2.47325	2.57485	2.62445	3.01797	1.04595	3.30189	1.99215	2.21845	2.04732	1.97345	2.08453
NUCB2	4.81942	5.12022	5.02237	5.36022	5.73181	5.42287	4.7799	5.47889	4.99547	4.94537	5.14412	4.98993	5.41699
MMP11	2.32987	1.42602	3.8959	3.23903	2.82638	4.06187	1.12244	4.18928	2.27963	2.97997	3.04064	1.81256	2.18953
GTF2E1	3.31915	3.37099	3.1643	3.38717	3.58864	3.40311	3.50139	3.93751	3.27782	2.92815	3.16432	3.42133	3.57358
TRNT1	4.43314	4.25957	3.59335	3.68668	3.82312	3.74088	4.28219	4.07474	4.44603	3.85694	3.9561	3.78802	3.68777
ELL2	5.67261	4.64009	3.47934	3.97213	5.26383	3.67116	4.97424	5.65111	4.67391	4.89758	4.17468	3.86659	3.97852
ADCY7	2.51322	3.39666	3.82534	3.68959	3.91859	3.78785	3.40786	4.29994	3.33602	3.48322	3.21128	3.00003	3.74103
ZHX1	2.61637	2.1872	2.31916	2.87342	2.31248	0.992425	0.489627	3.06469	1.88644	2.44598	1.48737	1.55477	1.61997
PDE6B	1.30698	1.63179	1.67963	1.89402	1.82187	2.83316	1.13673	0.923042	0.827841	1.92692	2.06879	2.21365	2.75838
STAB1	2.98136	5.51159	4.85785	4.2585	4.5586	6.15288	5.71508	5.21862	4.35256	3.72345	5.27525	4.96811	5.80899
CDK5RAP2	4.79728	4.60989	5.12303	5.32639	5.56795	4.37638	4.70166	4.97536	4.5847	4.55287	4.80586	5.46271	5.12377
RGS1	2.50318	4.65293	5.25035	3.36668	4.80095	5.74124	4.48361	3.75941	3.53025	5.44812	4.59129	3.35212	5.98023
DHX9	4.07121	3.89209	3.46435	3.46643	3.21572	3.21055	4.43806	3.47765	4.37825	3.39343	3.58995	3.71272	3.5437
KIAA0319L	2.205	2.07809	2.40949	2.09218	3.17613	3.32168	3.04065	2.49613	2.19697	1.92868	3.23088	2.86782	3.08406
CELF6	2.31578	2.19057	2.74141	2.69457	2.42054	2.66395	2.11395	2.43492	2.08348	1.89394	2.8669	2.6566	2.78436
PLAU	3.38928	5.85669	3.70414	4.30097	4.8016	5.04541	5.96984	4.41299	5.37414	4.92181	4.01201	4.57329	5.17698
TNPO2	5.49703	5.52458	5.2601	5.32398	5.36118	5.56538	5.72302	5.01456	5.7264	5.66584	5.51558	5.40352	5.31218
MYLIP	6.20071	4.56153	5.87432	6.10348	4.90166	3.77875	4.37575	5.20902	4.02151	4.87303	5.28084	5.66164	5.75865
ZBTB7A	3.12427	2.55462	2.89447	3.19587	3.30528	2.96835	3.32372	2.26365	3.52897	3.09534	3.18549	3.25374	3.00125
SLC39A10	1.85657	2.70854	3.29274	3.8396	2.85275	3.7312	3.23831	2.52922	4.48663	3.21695	2.65608	2.66356	3.04242
CNOT7	4.86977	4.60194	4.34352	4.33213	4.58726	4.67828	4.62206	5.44953	4.89936	4.33388	4.08952	4.49021	4.16099
STAU1	4.86726	4.64696	4.74579	5.00195	4.99913	4.7555	4.64176	4.81096	5.08381	4.95895	4.49152	4.61417	4.73816
GOT1	4.36379	4.53902	4.34289	4.23222	4.43753	4.87741	4.74758	4.37768	4.78867	4.43123	4.26196	4.36611	4.69638
ATP10D	2.8239	3.00167	3.42496	3.31964	3.63804	2.02773	2.34322	2.55335	2.53654	2.50061	3.62643	3.30846	3.22222
USP9X	4.95383	4.43312	4.91929	4.95383	4.94712	4.83027	4.25471	5.10042	4.22213	4.56038	4.91118	4.76501	4.88965
DEF8	4.46447	4.241	3.69176	3.62348	4.23304	4.27066	3.96339	4.41613	4.19964	4.1547	3.67593	3.87944	4.02705
SLC41A1	4.4631	3.90803	3.37768	4.16646	4.0144	3.57263	3.78539	3.97081	4.28092	4.51239	3.30782	3.6421	3.6778
ZNF704	2.28534	1.00439	0.94011	1.90962	2.18552	0.119707	-0.251786	0.0919188	0.753862	1.44375	1.63766	1.46343	1.93693
E2F6	4.31532	4.22915	3.75766	3.63556	3.87709	4.27712	4.17853	3.98414	4.45159	4.39657	3.82759	3.81563	3.70832
CLMP	5.49895	4.44743	2.99015	3.74468	4.4604	4.23898	4.56953	5.8667	5.45515	4.78266	3.64352	3.17384	2.9729
PRPF38A	4.06395	4.04179	3.80869	4.39984	3.60819	4.2069	3.97416	4.46872	4.17901	4.01363	3.79152	3.88361	3.68983
METTL7A	3.77696	4.51058	4.62641	4.8398	5.11319	3.54753	2.97095	4.39765	2.45111	3.73894	4.94572	4.81423	5.01862
SPOCK2	2.26814	4.20837	4.55966	2.66282	1.83291	2.12382	5.06952	2.46309	2.83337	3.7701	3.25494	3.21551	4.26005
GOSR2	4.42855	4.31546	2.95111	3.21183	4.03926	4.47577	4.33713	4.17276	4.40224	4.02193	3.93503	3.8425	3.46507
YBEY	3.41489	3.84857	3.33363	4.07293	3.8492	3.37237	4.19719	4.68568	3.09162	4.35196	2.95776	3.67085	3.66607
GFRA2	3.34657	4.66919	4.06125	3.79439	2.49973	3.89406	4.1305	4.60396	3.41641	4.26678	3.55022	3.60697	3.26953
ZMYM3	3.60372	3.18186	4.27076	4.44232	3.90328	4.49952	3.94433	3.29634	4.13886	3.3006	4.4611	4.4935	4.20993
RIT1	3.74515	3.79614	3.26722	3.54469	3.94376	4.02136	4.00159	4.5973	3.53682	4.06463	3.32251	3.29245	3.75485
ALDH4A1	1.41774	2.64553	3.17469	2.98371	2.95248	3.76839	2.82322	2.73427	2.15399	1.9556	3.20966	3.61237	3.44213
PES1	4.11921	3.83209	3.00547	3.24769	3.63146	3.58536	4.30955	3.22353	4.74152	3.66659	3.44253	3.6203	3.40437
BNC2	2.17209	3.71748	4.20624	3.89956	3.93799	4.38347	3.56532	2.86866	3.48289	3.22988	3.90942	4.37814	4.42856
NMT2	3.86192	3.92736	4.31451	4.32845	3.98454	4.14045	3.36118	3.95224	4.04535	3.95188	3.83252	3.9883	4.09781
LOC652276	2.43519	2.1056	1.62992	3.15837	2.76754	1.41151	2.55235	1.57992	2.75081	1.95529	2.92989	2.71113	1.98943
SEC24D	4.30376	4.19408	4.19155	4.61667	4.92006	4.8631	4.03361	4.35896	5.1638	4.71047	4.2769	3.95334	4.16297
PPP2R3A	4.08276	4.12282	4.25955	4.02544	4.34716	4.51397	4.05414	4.12665	4.17275	4.54988	4.0572	4.04293	4.14583
TCEAL8	4.86884	4.72193	5.06312	5.24058	5.1278	5.04401	4.23258	5.89264	4.79981	4.7185	4.3846	4.82864	4.72744
ZNF251	2.62534	2.05562	2.63143	3.27987	2.63914	2.64949	1.8013	2.76516	2.34163	3.21446	2.7328	2.31674	1.86701
ZMPSTE24	5.53322	5.53823	5.87403	5.9557	5.66355	5.68143	5.16155	5.85128	5.41442	5.51706	5.54227	5.60997	5.68962
ARSA	2.58979	2.68438	3.57682	3.37248	3.69942	3.84412	2.99187	2.9654	2.72134	3.1379	3.43474	3.35799	3.93278
OSBPL2	4.65577	3.96457	4.68978	4.9043	4.48351	4.24755	3.74201	4.23522	4.5137	4.84597	4.20003	4.49865	3.97103
DNAJC10	3.32968	2.75027	3.22719	2.99582	3.33262	2.91942	3.18681	3.14221	3.01755	2.77311	3.18486	3.10384	3.36352
NOTO	2.2792	1.93911	1.42049	1.56065	2.5265	2.14097	1.92206	1.9982	2.08622	2.44668	1.78637	1.75445	1.79887
DUSP5	4.08257	4.9647	3.44417	3.00573	3.34469	4.29688	6.04219	4.23499	5.58638	5.05183	3.07725	2.53795	4.80841
ZNF304	2.43477	2.42187	2.64863	3.24928	3.17065	2.51275	3.0568	3.39331	3.01475	3.00293	2.53348	2.39317	2.39317
RRP7A	3.18789	2.84297	1.98633	2.64481	3.18924	3.24901	3.35669	2.33615	3.65543	2.78884	3.18504	2.50087	3.12999
RUVBL1	3.94268	3.85174	2.63562	1.82822	3.4861	3.91843	4.38163	3.18316	4.53045	2.96034	2.93163	3.59678	3.57452
PARM1	5.35844	3.34515	5.4123	5.19842	5.25031	4.75033	4.45328	4.26522	4.68807	4.56515	5.01359	5.27917	5.18094
PCGF6	4.21471	3.63855	3.78453	3.67392	3.80495	3.86268	3.99564	4.4552	4.30967	4.12633	3.47865	3.5232	3.21325
CHMP2A	4.37435	3.66189	3.26645	3.66781	4.0005	3.66827	3.97977	4.31516	3.64706	3.71218	3.37371	3.77105	3.95953
RPS24	7.33388	7.56988	7.24106	7.37108	7.4269	7.49652	7.44708	7.51482	7.39199	7.17688	7.27178	7.33907	7.48889
WDR4	5.15028	5.32446	3.42463	3.62304	4.37156	4.95894	5.53368	5.81291	5.68244	5.02753	4.11188	4.16027	3.13087
COX19	3.57723	4.17828	4.33625	4.28172	4.35882	4.35229	4.39297	4.33647	4.20232	4.42311	4.40197	4.40973	3.43505
RPL24	6.96312	6.77117	6.65456	6.86544	6.93101	7.0456	6.82629	6.99761	7.00546	6.90661	6.50942	6.7088	6.82043
ZYG11B	5.39402	5.38502	5.48355	6.00988	5.43449	5.53968	5.225	6.5901	5.16339	5.2181	5.20464	5.34155	5.40793
AZIN1	5.42819	4.97478	5.56304	5.42576	5.63322	4.82458	4.84356	6.02654	5.22091	5.505	4.62896	5.15522	4.85572
FBXO4	3.25318	3.72637	3.56981	3.82248	4.3069	3.94151	3.66139	4.7968	3.36963	3.21922	3.55824	3.77415	3.84672
TGIF1	2.20244	2.225	0.507582	2.05934	2.16026	3.26984	2.48933	1.42152	2.12395	2.66883	2.16404	2.15818	2.43925
RPS6	7.47267	7.52226	7.15578	7.39385	7.65975	7.45102	7.58722	7.63496	7.74945	7.74843	7.06319	6.9914	7.38647
FLYWCH1	0.778777	1.55284	2.11018	0.848205	2.37663	1.19364	0.792135	1.5517	0.633354	1.40068	1.4834	2.06977	1.31074
TIMM17A	3.31063	2.19177	1.53139	2.29737	2.36034	2.19898	2.07882	3.43108	3.14413	2.53187	1.50082	1.66998	1.59925
RPL27	7.14011	7.08247	6.80738	7.06621	6.96592	7.16069	7.17965	7.26431	7.03736	7.01121	6.63748	6.99689	7.14891
DNM2	3.7813	4.10744	3.81758	3.88955	4.11445	4.4022	4.68353	3.94441	4.37233	3.73566	4.11542	4.18192	4.27294
SH3RF1	4.38471	3.31841	3.83158	4.25351	4.06587	3.60478	3.43208	4.64209	4.26576	4.44658	3.19222	3.26427	3.32614
RBP1	4.66499	3.55781	4.66312	5.59743	5.17306	4.74722	4.20481	4.57804	4.36474	4.75706	4.74646	5.09235	4.42946
VPS13D	2.55445	3.01776	3.45015	3.39501	3.47939	3.14402	2.37799	2.69041	3.14306	2.47683	3.41114	3.33569	3.32665
LIN37	3.19804	2.70207	2.4149	2.93642	2.63374	3.30912	2.6975	2.46142	3.15183	3.09762	2.92543	2.88573	2.52239
HECTD3	3.69729	3.14299	3.80107	3.95535	3.67298	4.57826	3.20739	2.88218	3.80331	3.51959	3.90204	4.09665	4.15087
SLC1A4	3.55293	3.01443	3.92891	3.82056	3.76488	3.72696	2.98295	2.31527	3.78521	3.49375	3.86301	3.75814	4.09769
MDH1	5.92288	5.75709	5.87726	5.83407	5.99972	5.95973	5.74646	6.23935	5.63504	5.89819	5.45608	5.90763	5.90994
PSD3	1.62299	2.29139	2.13568	1.51993	2.90749	2.07001	1.86947	2.17957	1.48437	2.55778	2.14805	2.16969	1.89335
CRIP1	7.00042	5.78655	6.29433	6.48062	6.68902	6.31884	4.92646	6.6249	6.72961	6.63342	5.85863	5.14985	6.28305
SEMA5A	1.13528	1.47584	3.77214	3.73485	3.49474	4.1008	0.509603	3.6522	2.93678	2.35873	2.14292	1.99985	2.91816
REPS2	2.91507	2.93202	2.48226	3.05278	3.28656	2.94926	2.82975	2.39855	2.65998	2.55703	3.34305	3.06049	3.52956
SLC37A2	2.0024	3.5984	3.00555	2.73167	3.07169	3.15134	3.78502	3.13023	2.82323	3.67255	3.41926	1.85576	3.49699
ABLIM3	3.66845	3.87857	2.91526	3.24501	4.01446	3.52735	3.50144	3.55341	3.78747	3.49807	3.85968	3.15565	3.34673
APCDD1	3.62008	3.64888	4.42921	6.3133	4.50193	4.90314	3.62176	3.64086	3.47452	3.30306	6.03231	5.65756	4.77109
RPS15	7.26592	7.1716	7.30773	6.99384	7.146	7.12889	7.26592	7.39538	7.18855	7.06276	6.9282	6.98371	7.2687
HIBCH	5.01874	4.62375	4.94564	5.2144	4.68036	4.77113	4.2928	4.68398	4.42629	4.14315	5.25824	5.20546	4.99163
NFASC	2.2762	1.10059	1.72157	1.36634	2.48706	1.4732	2.13448	2.14676	0.470567	2.90518	1.40986	2.00223	2.02754
NUS1	3.14834	3.17494	0.152731	2.6697	2.9747	1.66308	3.98958	2.53746	3.60327	2.42301	2.43753	2.47099	2.08431
FILIP1	3.33603	3.61753	4.05387	4.15627	3.7843	3.00068	3.81292	3.08885	2.59246	3.20316	4.13342	4.70581	4.50154
ARSK	3.53619	3.26673	2.98616	3.4393	2.75237	1.96756	2.93128	3.65236	2.56357	2.24462	3.30289	3.26383	2.94431
PPIL6	3.56465	2.77731	0.62414	1.77865	2.0942	0.317433	0.317433	2.2662	2.41257	2.80818	1.26395	0.712356	0.760795
SOCS6	3.23731	2.39136	2.76144	3.40274	2.78266	2.59732	2.17254	2.90786	3.15092	3.14435	2.30248	2.25074	2.87917
ZNF385B	1.67894	2.78896	3.50789	0.38578	0.557569	-0.504173	2.23379	0.183083	-0.168482	3.03403	1.98479	2.01981	2.57426
STARD3	3.04799	4.03873	3.36757	3.69066	3.72126	3.93119	4.1818	3.87591	3.66687	3.47588	3.88759	3.66018	3.67235
AHNAK2	4.55951	4.42024	4.39247	4.37826	4.84576	4.7643	2.90731	4.05491	4.006	3.34532	4.75418	4.69706	5.13829
SKAP2	2.40562	5.08248	4.65271	2.96556	3.62262	4.07608	4.13266	4.43694	3.61961	3.9331	2.73595	3.9078	4.62346
ADAT1	3.51545	3.63475	3.5809	3.67772	3.87403	4.0216	4.26752	3.7152	3.90111	3.25759	3.96101	3.92045	3.95513
IBA57	2.94395	2.51309	2.36641	3.00926	2.84766	2.90708	2.39884	3.80954	2.79949	2.97305	1.95149	2.51094	2.33112
ACTR3	4.80512	5.15674	4.56463	4.36001	4.98837	5.00291	4.63987	5.26163	5.35523	4.787	4.27049	4.37367	4.6189
RNF168	1.10844	2.3227	1.17319	2.5365	0.427804	2.22018	1.64514	1.55774	1.92441	1.7662	1.52138	1.58734	1.63686
TSNAXIP1	2.51578	1.93603	1.41474	1.9605	1.96575	2.02497	1.66539	2.48065	1.17894	0.619968	2.99747	2.60846	1.88354
SAE1	6.03695	5.9178	5.88365	5.9642	6.00947	6.52194	6.21173	6.56701	5.91764	5.97162	5.71913	6.05443	6.06791
NUBP2	3.19976	2.25441	2.58698	2.38966	3.30994	3.6846	3.40596	2.50272	3.30545	2.25468	3.15911	3.45227	3.26942
ALKBH5	6.48444	5.94948	5.93688	6.50431	5.88525	5.86191	6.11839	5.61215	6.88652	6.39404	5.82403	6.07862	5.71933
POLR2J	3.18521	3.18211	2.22259	2.09476	2.27873	3.45422	3.3381	2.67783	3.49804	2.60068	2.33738	2.73026	3.17438
CCDC85B	3.31241	3.24707	2.74525	2.68843	3.02678	2.89561	4.45472	3.9277	3.54021	3.67481	2.621	2.99206	2.52127
PLAG1	1.98473	1.39379	-2.2826	1.35679	0.869926	2.25183	2.49175	2.03652	-0.423678	1.09548	1.76361	1.58693	1.3514
PODXL2	2.4498	2.18275	3.47214	2.76649	2.46535	1.78155	3.25628	2.04854	2.19866	2.53696	2.82944	3.24263	2.99753
CBX7	5.01964	4.29204	5.21849	5.52794	4.38638	3.32943	3.98388	4.21132	4.20765	4.27813	4.80604	4.90689	4.8666
HMGCR	4.02806	4.74613	3.88038	4.03527	4.40684	4.19486	4.42742	5.01292	4.60624	4.40772	3.86259	3.61386	3.95259
SPPL3	2.75926	2.93708	2.65614	2.60604	3.25346	2.38171	2.69864	2.71024	2.55572	2.46104	2.90185	2.8427	3.04821
SPG21	4.58742	4.07169	3.87414	3.89051	3.71872	4.0247	4.24569	4.23258	4.64227	4.003	3.87924	3.84276	3.68239
MT1M	5.93071	5.48102	4.57397	4.31806	5.98376	4.67558	4.76982	5.42382	4.66529	6.1538	3.99089	5.23563	5.21217
FGFR1OP2	4.34343	3.68228	4.16805	4.24841	4.09807	3.74046	3.3456	4.50886	4.25298	3.91768	3.80149	3.61048	3.57227
NTPCR	4.74628	4.38187	4.32109	4.07774	4.5691	4.49181	4.33929	4.73182	4.27613	4.13046	4.18455	4.50601	4.56674
SRPK2	3.56883	3.37716	4.2928	3.34594	3.06873	2.98461	2.90948	4.49737	3.33149	3.67898	2.72012	2.83407	3.20795
YTHDF3	4.32417	4.17745	4.46353	4.61228	4.35494	4.22506	3.92097	5.06535	4.27734	4.37925	3.80278	4.07952	4.13545
GALT	4.334	3.85882	4.61096	4.73599	4.10844	4.30988	3.80654	3.89729	3.77965	3.86325	4.71477	4.73122	4.50596
MAGEL2	2.63359	3.04362	3.22079	3.03968	3.19231	3.055	2.96733	2.68379	3.24424	3.33937	2.88554	2.58097	3.36415
SEC23B	4.77481	4.99378	4.1206	3.96767	4.51986	4.50034	4.9291	4.9552	5.42044	4.52396	3.90233	3.98788	4.46301
MLEC	5.301	5.50037	5.02167	5.08146	5.44815	6.13723	5.85709	5.00718	6.24879	4.97011	5.5531	5.57777	5.44076
TSEN54	3.08392	3.46362	2.71833	2.46193	2.70978	3.25202	3.67834	2.72017	3.47664	2.92411	3.29027	3.06893	2.8543
RPS6KA5	3.27715	3.4991	4.38366	3.8662	2.99462	2.37327	3.29846	3.96684	3.11871	3.94502	2.59475	3.08203	3.69936
CCDC34	4.93253	4.97091	4.26639	4.24127	5.24405	5.5226	5.353	5.83813	4.8492	5.13306	4.72723	4.63839	4.38683
MVD	3.11824	3.4106	2.42071	3.08122	3.40007	3.6239	3.90019	3.61282	3.32517	2.58025	3.38306	3.23983	3.56763
TSPYL2	4.71198	4.09451	4.74754	4.18489	4.73805	3.67897	5.58388	3.42102	5.11386	4.52826	4.71221	4.66527	4.8157
GRIN1	1.93934	1.89656	1.81636	1.39831	1.89206	2.10287	1.94199	1.66596	1.70727	2.49261	1.81704	1.26641	2.25657
ZFHX4	3.67818	1.7566	3.08751	2.90044	2.74122	2.81638	1.77531	1.87173	1.9303	3.36496	3.36834	2.87433	2.83456
RPL6	6.37369	6.51691	6.45018	6.35196	6.56675	6.57004	6.64097	6.66177	6.48388	6.46742	6.15472	6.40352	6.56919
NSFL1C	4.68084	4.44832	4.47363	4.37137	4.2292	3.76143	3.92376	3.96898	4.64779	4.25709	3.94778	4.42959	4.29937
CBFA2T3	-0.380853	2.40895	2.38866	1.21066	2.24373	1.89066	0.751174	1.56863	0.683983	0.221505	1.90535	2.47814	2.50456
STAP2	1.27209	2.83449	1.61749	0.797111	2.35313	2.85088	0.655284	2.95943	3.12265	2.26792	2.23912	0.364741	0.0170508
VAV3	1.9475	3.69353	2.98892	2.1773	2.40246	2.2998	3.62121	3.76903	2.55478	3.01052	2.49098	1.64251	3.08691
CCDC69	2.07259	3.75629	3.04117	2.31979	1.97973	0.368547	3.92963	1.69793	2.06235	2.18733	2.51772	3.51811	3.30951
GFM1	4.85209	4.99609	4.89499	4.70655	4.60147	3.96468	4.65933	5.51983	4.74397	4.8717	4.35338	4.52588	3.97775
C1orf198	5.09519	4.34103	6.17322	5.36367	4.9927	4.84201	4.00331	4.79086	5.06704	5.29993	4.82641	4.7271	5.15248
SAR1A	5.31272	4.84035	4.80997	5.18921	5.18488	4.69396	4.23294	5.36733	5.28799	4.99393	4.3956	4.44202	4.81904
RBM14	4.24261	5.04863	4.95295	4.65871	4.77434	4.84508	4.46227	4.69886	4.83083	4.42847	4.77162	4.8994	4.54281
MGLL	3.78771	4.7228	4.22005	3.40567	3.20735	3.51969	4.23543	4.02959	4.0531	4.25031	3.61748	3.64816	3.65844
RPS3A	6.96454	7.07658	7.10831	7.29078	7.07658	7.17619	6.98377	7.25622	7.15687	7.13522	6.63859	7.03368	7.10785
ZNF254	3.01611	1.82582	2.60256	3.51083	3.21912	-3.385	0.565179	1.6554	1.41925	1.58994	2.35076	1.87218	1.58716
BPHL	3.1501	3.73604	4.00503	4.32726	3.93389	4.14841	3.12879	3.44084	3.21053	3.7567	4.03345	4.11707	4.09748
CYP27C1	1.71986	2.53951	2.31221	1.85895	1.73078	2.70188	1.54466	1.90286	2.03597	1.77858	1.66501	2.78857	2.27911
RPAP2	4.34258	3.87694	4.15581	4.26142	4.26259	3.43375	3.98414	4.3243	4.41429	3.88241	4.08437	3.98654	3.52701
EIF5	2.70675	0.526503	1.75722	1.11835	1.87538	1.76464	3.35043	1.99637	1.76429	2.92865	0.775214	1.32597	2.7263
CRTC2	3.64981	3.82228	3.66233	3.90043	3.96453	3.73394	4.27321	4.15285	3.62802	4.14063	3.79992	3.71946	3.63606
SRSF11	3.49449	3.07643	3.31913	3.7748	3.70038	2.84775	3.40076	3.36778	3.15189	3.30127	3.76643	3.48918	3.14073
STMN1	3.01117	3.67297	4.15535	4.05923	4.27659	4.73479	4.40583	3.6988	3.85749	3.72976	4.16508	4.59709	4.23688
FIBP	4.87315	4.98954	4.53302	4.5735	4.92353	5.54976	4.99777	4.45005	5.41414	4.78445	4.47986	4.95937	5.35934
CFH	5.57274	5.29877	5.93424	5.14482	5.3684	3.35013	3.87337	5.39933	5.01548	5.30523	4.81612	4.61391	4.55888
PPM1M	4.22109	4.60656	4.96209	4.91989	4.67058	4.93289	4.02504	4.07938	4.53611	4.33057	4.75201	4.87132	5.09203
PLEKHG2	3.4474	3.20912	3.63763	3.23253	3.42782	4.5911	3.71561	3.38667	3.67408	3.20055	4.0347	3.61793	3.74587
ZC3H8	3.52549	3.68582	3.12245	3.17373	3.97629	2.88689	3.40741	4.07311	3.37766	3.21474	3.15574	3.9836	2.63284
TMEM14C	5.49987	5.24276	5.77811	5.84856	5.92607	5.51219	5.22934	6.29089	5.28936	5.48702	5.12504	5.60301	5.55709
AHCY	5.33499	5.01705	4.21556	4.93659	5.35853	5.31719	5.44627	4.46658	5.89073	5.14507	4.65129	5.26987	5.07045
TMUB2	3.93495	4.06104	4.20639	4.5233	4.44938	4.393	4.06571	4.20349	4.03259	3.68703	4.55307	4.34319	4.50345
SIRT4	2.69539	1.57062	2.13496	2.64327	2.57293	2.48524	1.2796	3.45301	1.48291	1.78011	2.6142	3.12462	0.957459
RSAD2	2.47381	2.78877	2.36395	3.58344	3.38228	1.44533	1.67494	2.35638	2.26355	3.53734	2.44332	1.9523	2.80214
XPO4	4.58429	4.67365	4.58466	4.49289	4.34544	4.4429	4.52432	4.77761	4.79223	4.285	4.41131	4.47189	4.27272
NME2	4.54876	4.66185	3.86312	3.84405	4.33644	4.53945	5.08903	4.8715	4.93552	4.51061	3.88218	3.79035	4.46362
TNKS	2.05113	2.20035	1.86271	0.799744	1.84368	3.2062	2.66853	1.87396	2.37979	1.27835	2.42523	2.45051	2.29851
TXNRD2	3.92666	4.05294	4.07454	3.91752	3.87433	3.99497	4.30744	4.211	4.106	3.20571	3.91509	4.37702	4.28064
MUC6	1.71395	3.77516	1.32806	2.6049	2.71976	2.84246	2.62436	1.65337	2.00776	2.42402	3.31279	3.39581	2.49218
RHEB	5.3723	5.51048	5.83439	5.61835	6.00601	5.55152	5.55334	4.61692	5.87981	5.70274	5.83471	5.68866	5.99586
RPS26	2.47749	3.09979	1.13481	2.01491	2.81292	3.24719	3.12491	2.5405	2.96851	3.36664	1.85784	2.91462	1.85869
MAP2K2	4.21949	4.75595	4.33763	4.18334	4.20393	5.0398	5.27742	4.73616	4.79918	3.86971	4.60871	4.59738	4.79722
MSRB2	5.57889	5.04696	5.39766	5.49524	5.46192	5.42533	5.52132	5.57399	4.91376	5.23193	5.44762	5.68016	5.50985
TERF2IP	4.94441	4.90341	5.04387	5.03509	4.67125	4.69278	4.90613	4.90669	5.06446	4.96514	4.6741	4.68338	4.86362
ADNP	4.38456	4.09943	4.63124	4.77106	4.50456	4.06872	3.80594	4.83046	4.45921	4.48955	3.88427	4.3117	3.91283
CENPI	2.15565	1.7045	2.09166	1.76592	2.23063	3.60672	2.81204	3.04821	2.77241	1.85087	1.64825	2.4568	2.40713
MBNL2	4.504	4.17441	4.77631	4.7733	4.53084	4.09483	3.62153	4.14421	3.81696	4.12817	4.7836	4.6568	4.57139
RAD54L	1.96037	3.28831	1.70708	1.69966	2.65162	3.74883	3.71316	3.04467	4.05543	2.62491	2.72573	2.56237	1.2924
CRABP1	1.13414	2.54037	5.16496	0.768613	1.20748	0.544693	2.72656	1.4017	1.50009	1.83585	1.75572	2.70062	3.35884
EDNRB	2.17685	2.01159	2.10178	2.08865	2.10509	0.87166	2.99404	1.34549	1.62515	1.58701	2.26376	2.42515	3.24545
DYNLRB1	5.99839	5.41458	5.64816	5.72912	5.35579	5.42246	5.52888	5.44326	5.7096	5.21302	5.55723	5.66486	5.76501
ATP1B1	4.89052	3.44776	4.18967	5.15397	4.91251	4.49746	2.92268	4.1351	5.06419	4.76555	4.2373	4.14955	3.49043
ZNF573	4.37279	3.06374	4.63079	4.5978	4.15622	3.62	3.07199	4.9638	3.69874	3.91909	3.92266	3.92556	3.23624
ABT1	2.69105	3.13784	3.68478	2.8036	2.66649	3.24036	3.16964	3.487	3.89621	3.7738	2.33856	2.69781	2.26194
ZNF365	3.68082	1.68097	3.64779	4.6874	4.00889	3.91798	2.12582	3.15076	4.41399	3.14433	3.4332	3.22828	3.21403
KBTBD6	3.48127	2.08344	3.29179	2.85781	1.71851	3.02167	2.24409	3.7497	2.73317	2.53492	2.48791	2.78606	1.86793
CFP	1.0887	3.29806	1.90541	1.43814	1.80857	0.27372	2.99154	1.7347	2.36616	2.39762	0.735014	1.14239	2.89189
RFC3	1.98983	3.01071	2.88155	0.93184	1.5697	2.53719	3.4029	3.25963	2.36093	1.65541	2.16701	2.3702	2.38438
TRIP11	4.33288	4.51187	4.50879	4.34379	4.23209	4.71411	4.49923	4.95432	4.17377	4.35681	4.27836	4.42759	4.39843
ARHGAP35	2.69179	1.76158	1.42061	1.01509	-0.130904	2.58635	2.57798	0.960087	1.588	1.25712	2.05613	2.28481	2.36376
MAP3K10	3.09573	2.37972	2.48496	2.84021	3.0723	0.367297	1.73077	2.58805	2.32523	1.55948	2.61163	2.37876	2.46196
ZNF418	2.12116	1.07462	2.48685	1.98073	1.70249	2.41085	0.865677	1.40819	1.54282	2.02506	2.24416	1.81998	1.92838
ABCG1	2.34672	1.53829	2.61447	3.03441	2.90116	2.84915	3.14772	1.79746	2.15252	3.63456	2.45483	2.97041	2.92287
MEX3C	3.9218	3.94841	3.96396	4.42731	4.39038	3.87193	4.14822	4.29893	4.58806	4.84467	3.4281	3.51486	3.91521
OSCP1	2.7211	1.86702	1.9562	1.91093	2.69611	1.59386	1.22227	2.50419	1.6221	2.00391	1.84756	1.78531	2.31443
POLH	2.23688	2.70996	2.25864	3.14494	2.94611	2.649	1.15369	3.00788	2.53716	1.94044	2.73776	2.49228	2.06319
OAS1	3.17072	3.01252	2.67788	3.53146	3.20096	3.34224	2.60016	3.24724	3.08347	3.35362	2.5119	2.32056	4.00356
DRG1	5.37901	4.89661	4.43197	4.66142	5.16765	4.92811	5.02091	5.34138	5.51571	4.75679	4.41094	4.77209	4.69706
MAPKBP1	2.90073	2.68191	3.4984	3.30643	3.40938	3.52799	3.39153	3.23953	3.36609	2.94857	3.35864	3.18837	3.34864
LSS	2.44097	2.22322	1.31569	3.08797	2.28903	2.86446	1.93403	1.35912	2.24981	2.43921	2.64407	2.69011	2.58436
WDR54	4.52949	4.77848	4.19889	4.36142	4.68756	5.25911	4.96535	5.46329	4.62695	4.52268	4.72092	4.12634	4.57596
METTL22	4.35831	4.09645	3.98503	4.24936	4.66035	4.79253	4.57686	4.01292	4.35586	4.15769	4.58363	4.59643	4.53965
PIAS2	3.31606	2.55462	2.87477	3.41514	2.95088	2.64381	2.66211	2.78046	2.83353	3.20113	2.49371	2.90787	3.28203
BAZ1A	3.43138	3.59256	2.22458	2.94727	3.54489	3.51837	3.64083	3.74031	4.24366	4.43173	2.44288	2.25333	2.69099
ECM1	1.23318	3.73872	3.84524	3.14517	3.43065	3.1636	2.71377	2.77408	3.1608	2.97889	3.0748	3.45209	2.94099
AKIRIN1	4.57281	3.7905	4.0688	3.61751	3.35101	3.25549	4.19367	3.41566	4.63623	4.39469	3.36202	3.36543	3.89138
FIS1	5.1618	5.18939	4.84223	5.28693	5.26222	5.29304	5.21342	5.39364	5.13079	4.98739	4.79815	5.19621	5.40955
TACR3	2.74509	1.52955	1.35263	1.87749	2.68825	2.78871	1.4092	2.02969	2.14529	2.66338	1.90665	1.89147	1.84199
PAN2	3.28077	4.15223	4.34595	3.98865	3.4088	4.18204	4.23925	3.71928	3.25882	2.83066	4.77962	4.68826	4.47334
SPEF2	1.8907	-0.433609	0.539177	1.42501	1.908	3.07661	-0.227814	1.83753	0.687175	-0.103462	1.61276	1.26778	2.11211
KLRG1	2.61669	3.70786	3.97326	1.73344	1.16239	2.35575	3.00185	2.76835	1.85318	3.71441	2.47217	2.54852	2.79113
SLC43A3	4.18704	5.26384	3.88174	3.41058	4.37506	4.49658	5.59284	3.42185	5.50722	4.61862	4.38167	4.41947	4.49783
CHD4	5.33358	5.08994	4.83562	5.17586	5.50611	5.63789	5.38405	5.13092	5.87271	5.54025	4.76692	5.31268	4.96181
MRPS18C	5.85795	5.34738	4.46548	5.14611	4.98708	4.78944	5.19964	5.81589	5.50558	5.33391	5.0181	4.71798	4.24998
DSCAM	2.66792	3.27554	2.33615	1.28022	2.17325	3.00512	1.67144	3.03895	3.78159	2.02949	1.92071	1.6457	1.8896
DAG1	4.80841	4.39788	5.88919	5.15927	4.82354	4.64542	4.44183	4.05003	4.81568	4.66066	4.9551	5.48037	5.32175
SFXN4	4.73966	4.67783	3.8005	4.05207	4.2087	3.79262	5.10368	4.98372	4.77348	3.84821	4.27118	4.08642	4.07641
SRSF10	5.0195	4.80262	4.94455	4.95589	4.84308	4.51263	4.97457	5.48425	4.97484	4.63823	4.68446	4.64874	4.6658
GTF3A	6.23741	6.34443	5.69188	5.38923	5.71756	5.98143	6.40523	6.58842	6.33548	5.78293	5.53349	5.80877	5.64623
TP53TG1	3.49988	2.61371	2.82708	3.6011	3.79096	3.32637	2.70089	3.44959	2.53178	3.07746	3.1697	3.43558	3.53101
APH1A	4.19385	4.92363	4.66301	4.7478	4.70163	5.27446	4.97866	4.50895	5.08627	4.65706	4.79243	4.58348	4.98309
MRPL54	5.52377	5.05692	4.55991	5.18637	5.41405	5.32363	5.14476	5.60934	5.16715	5.25191	4.50865	5.06759	5.33746
SLC44A3	3.34409	3.53266	3.66915	2.22311	2.6648	1.1266	1.58004	2.35308	2.97439	2.14636	2.4472	2.98032	2.87815
CHKA	3.57041	3.97044	4.9917	3.786	3.66697	3.42234	4.16041	3.8696	4.33574	4.04686	4.1504	3.60077	3.6421
IQSEC2	2.5567	2.58518	2.61296	3.00192	2.95026	3.27386	2.46409	2.60113	2.45764	2.74348	2.93826	2.95634	2.94809
SLC13A3	1.2519	2.15818	2.0925	1.98573	1.28055	3.0425	0.946444	1.82143	1.78145	1.6018	2.01296	2.05178	1.82963
RYK	4.57628	4.14857	4.25168	4.33359	4.37263	4.17999	3.88144	4.95118	3.95629	3.97291	4.19091	4.13418	4.23035
RPL7	3.52101	3.85341	3.27635	3.63874	3.66728	2.62875	3.21738	3.47092	3.59977	3.39071	2.94568	3.41588	3.57048
GALNT5	2.36141	0.555612	1.91237	2.85926	3.47322	3.10228	0.958061	2.79179	3.31482	2.58101	2.12443	1.13585	1.38852
GPR161	3.0891	2.29993	2.52401	2.92453	2.46162	2.27909	2.89854	2.24266	2.70572	2.67853	2.70809	2.66848	2.83104
DLEU2L	2.68532	2.71269	2.88516	2.21304	3.20512	2.50275	1.93026	2.9777	1.38347	3.08908	3.2342	2.96748	2.02637
UBXN6	4.33667	5.28087	4.48414	4.39051	4.85295	4.92864	5.00511	4.5689	4.90994	4.31438	4.76068	4.82005	5.0731
SLC46A3	4.33885	4.29431	4.60001	4.58034	4.31922	3.93301	3.96956	4.28265	4.02471	3.69283	4.70175	4.7011	4.28276
ACTC1	3.2921	2.04224	5.48628	4.86983	2.56819	1.61844	3.79575	3.30205	3.14245	4.54954	1.97505	3.17633	4.52154
DTX3	3.87415	3.07824	4.18094	4.54329	4.46025	4.05157	3.39411	3.06922	4.00593	3.39494	4.57585	4.45447	4.20651
SAAL1	4.3642	4.28839	3.96914	4.02425	4.31395	4.73341	4.63244	5.26815	4.70805	3.82879	3.86075	4.22861	4.0998
ATP9B	2.90706	2.96702	2.96043	3.32583	3.33572	2.97328	2.79845	2.43942	3.02984	2.78901	3.2734	3.34336	3.34207
LAMB1	5.01496	5.63794	6.2145	5.82557	6.0396	6.19662	6.01268	5.80757	5.87938	5.71336	6.21732	5.61222	5.75001
DEPDC5	3.59198	3.33189	3.07342	3.61318	3.09954	3.30022	2.9205	3.62306	2.89935	2.79548	3.23056	3.52704	3.57768
ZBTB25	3.4207	2.80063	2.64784	2.39274	2.5694	1.4856	2.54526	2.3589	1.68868	2.17919	3.01543	3.11373	3.06673
CCNDBP1	2.9725	2.20043	2.653	2.32293	2.55277	0.692335	1.47958	1.83691	1.75245	1.95599	2.65645	2.33041	2.39791
PEX19	4.78495	4.02615	4.30899	4.59139	4.12627	3.57848	4.14032	4.97668	3.95803	4.28649	4.11643	4.0153	3.95358
PIGF	1.4472	2.40778	2.15202	1.87964	1.73834	3.16935	-0.263053	3.3406	2.06629	0.950956	1.14385	1.5423	2.01302
BRPF3	4.98111	4.20026	4.73514	4.87537	4.59537	4.359	4.36167	4.11507	4.65814	4.35509	5.0164	4.77427	4.53086
KRTCAP2	6.05069	6.00172	5.67366	5.70926	6.04341	6.24147	6.06167	5.78527	5.9242	5.92434	5.8415	5.95045	6.1846
CAMK2D	3.00713	1.95267	2.09794	2.89808	1.20572	2.27659	1.00287	2.59246	1.8993	1.97732	2.20515	1.8764	1.99611
SAMD1	2.95671	3.51139	2.97617	3.20099	2.67081	3.60683	3.94971	2.61744	3.6051	2.70194	3.87063	3.95963	2.90833
ZC3H18	3.6284	3.25046	3.14997	2.75615	3.12803	3.02267	3.07439	2.80071	3.68572	2.99441	3.06832	3.1217	3.17147
CAV2	5.13667	4.61442	5.64662	5.76887	5.4388	4.77295	4.41519	4.8994	5.07062	5.14853	4.99103	4.97504	5.56623
NRARP	2.72147	5.43121	4.42329	2.72527	2.54878	3.44866	5.48746	3.65555	3.09023	4.2323	3.88687	4.08641	4.29647
SP140L	1.45403	2.64251	1.85966	-0.385876	0.207313	2.28208	2.89138	1.52083	1.8418	0.846402	1.71809	2.00771	1.7967
CTBP2	1.45902	2.16719	1.43934	1.73858	3.16133	1.02118	1.57768	1.12136	1.97615	2.02326	2.14986	1.82774	1.84199
ARAF	4.64284	4.53797	4.40432	4.40619	4.71994	4.52436	4.63628	4.51595	4.75061	4.3117	4.4311	4.46374	4.70741
ATP11B	3.5788	2.65337	3.07919	3.57685	3.56582	3.03577	3.43179	3.4617	3.72918	2.72144	3.40348	3.21113	3.13133
DAGLB	3.61026	4.19256	4.41732	4.03279	4.40772	4.51596	4.46355	3.95891	3.98124	3.74468	4.61738	4.27522	4.78585
DEAF1	3.85619	3.41046	3.88981	3.70055	3.75655	4.18616	3.58653	3.40792	3.60113	3.63611	4.04278	4.02568	3.83351
OSGEPL1	2.89018	1.47841	2.22582	1.69743	1.1497	2.47787	2.03676	2.99416	1.49579	1.48122	2.5419	1.7152	1.87309
AP3S1	5.17027	4.59952	4.98752	5.2771	4.91442	4.90309	4.53689	4.9607	4.91714	4.71731	4.67602	4.95158	5.12604
SLC1A1	2.79243	0.161377	1.36445	3.22448	3.14143	3.68574	2.00157	3.25319	2.62352	2.86942	1.68983	1.20099	2.72453
NOTCH3	5.48889	5.04454	5.43235	5.36992	5.61622	5.6947	4.89905	5.30123	5.31252	4.99432	5.34687	5.42886	5.66469
GNB2	3.70333	4.45859	3.50372	3.43244	3.97453	4.36508	4.3679	3.35535	4.62287	4.01097	3.64884	3.95684	4.23921
DDX25	0.623897	2.61442	-0.688916	1.24143	2.70087	1.25683	1.83785	0.601245	0.621595	1.00211	1.85522	2.38931	2.12864
CRKL	4.63562	4.24208	4.09608	4.09105	3.94203	4.0873	4.3351	4.09535	4.65337	4.20609	3.91886	4.15701	4.10105
LCP2	1.83789	2.53789	2.722	2.46931	0.610051	2.7356	2.06049	2.51768	2.25692	3.13906	1.35965	0.95021	2.83279
MEX3B	3.13073	2.80922	3.44353	3.79615	3.1045	3.15708	3.48359	3.68961	2.6439	2.78453	3.64134	3.37082	3.51448
DPM1	5.37548	4.80827	4.92475	5.10021	5.01797	4.89647	4.88685	6.58275	5.32114	5.10894	4.26717	4.34582	4.44864
ACOT9	4.27777	4.62621	4.05584	4.10688	4.39335	4.78749	4.79656	4.51813	4.72469	4.38444	4.26846	4.19903	4.43342
XPNPEP3	1.30809	1.45827	2.17099	2.27224	2.37986	2.56292	2.20132	2.16814	2.47012	1.62783	2.01463	2.3026	1.79557
POLR2K	3.48995	2.0885	2.04762	2.87994	2.78246	1.33103	1.1652	3.35916	2.60297	2.11932	1.50587	2.12804	2.02902
SLC2A1	5.18699	4.42116	4.1843	4.19096	3.45227	2.46013	4.29252	4.13171	4.7731	4.45532	3.91053	3.31093	3.67389
PPP1R10	3.90926	3.91922	3.96972	4.27495	3.91363	4.19249	4.94476	4.25002	4.19775	4.10494	3.79905	3.99449	4.57014
ZCRB1	3.52938	2.92293	3.62875	3.01299	3.52723	3.06034	2.93752	3.8577	2.74397	3.1553	3.06213	3.2825	3.27914
NEFL	2.52799	1.42015	1.87312	2.98128	1.95305	2.27858	2.59007	3.60702	1.47995	2.14151	1.34079	2.55681	2.47088
RPL7A	7.12769	7.20381	7.01694	7.04932	7.13789	7.2511	7.2511	7.31754	7.11464	7.14151	6.86837	7.00651	7.16874
ROCK2	4.71634	4.23964	4.8783	4.90197	4.79388	4.44085	4.07258	4.97466	4.20568	4.04606	4.76894	4.86366	4.55456
PHLDA3	4.13362	4.14333	4.7397	3.73444	3.78885	4.13362	3.2123	4.94884	3.86437	3.79915	3.55243	3.99832	3.75817
KLF10	4.80678	3.65314	2.13955	2.87912	2.34702	0.549969	3.39204	3.78653	3.98366	3.97439	0.433354	2.23499	2.96097
ANKRD16	3.39676	3.31166	3.16571	2.93135	3.43656	3.04253	3.26369	3.57402	3.10198	2.9686	3.36449	3.2185	3.03494
SAMD3	0.88087	2.8582	2.54823	2.29147	2.08892	1.05713	2.10789	2.80352	2.14786	2.66398	1.32595	0.816045	2.30641
RARA	5.56096	5.04987	4.30657	4.58204	5.16372	4.92683	5.36875	5.34159	5.71973	5.54599	4.27094	4.5031	4.56923
MTMR14	3.94187	4.86787	4.48507	4.40691	4.47323	4.7562	4.7583	4.11632	4.30707	4.51971	4.78896	4.5706	4.7787
RP2	2.83007	2.99013	3.27897	2.619	3.23446	2.60368	3.44505	3.51704	3.14188	3.32641	2.55194	2.38759	3.09927
PRPF6	3.5271	2.7789	2.74001	2.84429	2.22818	3.0136	3.19963	3.21242	2.68555	2.72225	2.9287	3.04292	2.85087
OTP	2.6447	2.05041	2.39026	2.33541	2.71956	2.5384	2.87852	2.34058	2.42092	2.65446	2.67601	1.85506	3.14003
PSMG1	5.5309	4.79017	3.81111	4.08633	4.88015	4.72679	4.84307	5.2381	5.41201	5.12033	3.94429	4.22452	4.0849
FZD6	3.81952	3.3592	3.96009	3.76998	4.21202	3.30764	2.69908	3.6895	3.13912	3.59375	3.75091	3.58788	3.79775
SVIL	1.71908	2.32304	1.77589	2.40978	2.149	2.52617	1.22684	1.22723	1.96044	2.43746	1.97834	2.39253	2.21383
ELP4	3.82409	2.81737	3.12663	2.81285	3.50366	3.45935	2.86749	3.66889	2.78982	2.70765	3.10409	3.48252	3.46841
CASP6	3.02973	2.123	1.90381	2.33818	2.4593	2.23885	2.00312	2.99955	2.09801	2.21696	2.10242	2.33364	2.08938
KCNK13	1.07406	2.54902	1.1612	1.97647	2.11217	1.83372	2.4295	2.97468	1.71497	2.08377	1.78583	1.61848	1.21785
SCUBE3	3.4656	1.72224	3.21256	3.62121	2.41964	3.35818	1.81771	2.41017	2.05866	2.41371	3.03051	3.41258	3.65803
RFC5	4.01176	4.0287	3.54751	3.66738	3.83264	4.23558	4.18768	4.55162	3.46325	3.43219	4.06559	4.00037	4.03353
ADRA2A	1.8802	4.11626	3.3742	2.17629	2.50549	0.497119	2.46487	4.6827	0.494633	0.954302	2.1932	2.97178	3.73009
RPL31	6.42792	6.34234	6.28885	6.5127	6.4994	6.1151	5.75473	6.023	6.19724	7.07528	6.01923	6.04875	6.1697
POLR2C	4.93958	4.37329	4.33637	4.49557	4.8116	4.83691	4.59783	5.19721	5.41969	4.50983	4.31418	4.15815	4.13011
LAMTOR3	4.81784	5.00924	5.22362	5.11449	5.15104	4.64328	4.37278	5.45885	5.2753	4.7272	4.42453	4.67869	4.79022
TXNDC17	6.05743	6.18934	5.30998	5.66765	5.97254	6.29524	6.26359	6.21352	5.64227	5.4388	5.92528	6.05569	6.39189
KIF1B	2.87491	3.7199	3.27404	2.87229	3.02496	3.69115	3.57308	2.88502	3.02053	3.46838	3.38736	3.28161	3.70317
DUSP23	4.89937	5.36939	5.38358	4.85593	5.09407	5.08086	5.72806	5.09556	5.42237	5.09556	4.77058	5.2958	5.40151
APAF1	3.37956	4.48557	4.08204	4.3559	3.83205	4.63554	4.30095	4.56214	3.41009	3.30285	4.69175	4.28901	4.70034
PBRM1	3.49909	3.37456	2.77588	3.06894	3.10292	3.05464	3.67868	3.89644	3.04929	2.7501	3.29527	3.21773	3.12805
PLXNB2	2.99561	2.08838	2.03869	2.3947	2.32196	2.18953	1.84019	2.21539	2.56876	1.91218	2.26347	2.28587	2.3912
HBS1L	3.37656	3.1268	3.41012	3.4427	3.1697	1.72669	2.58876	2.99231	3.55857	2.90629	2.91981	3.0197	2.55467
USP39	4.5123	4.20988	4.30614	4.46905	4.41204	4.66862	4.78737	4.93932	4.5423	4.52663	4.16883	4.42377	4.18227
NDUFAF4	5.05458	4.33124	3.04231	3.56408	3.47024	3.78896	4.32672	5.08951	4.87407	4.55768	2.85213	3.20381	3.25384
STX3	3.96721	4.05819	4.08502	3.85873	3.74389	3.06183	3.85698	3.79912	4.12735	4.40983	3.53702	3.29449	3.65326
RPSAP52	6.77077	6.69365	6.1748	6.57772	6.77077	6.73061	6.94172	7.02736	6.94616	6.48243	6.13219	6.54176	6.68255
ANAPC1	3.58256	3.26312	3.10616	3.72039	3.29793	3.61566	3.61566	3.64636	4.00591	3.35893	3.58371	3.46775	2.68513
SEC61A1	5.60049	6.24045	5.45525	5.72234	6.32143	6.60126	6.4776	6.4193	6.61809	5.41201	5.96685	5.93619	5.91881
CCL26	2.13138	2.91488	2.35004	2.07636	0.214796	2.97938	2.48195	2.86914	1.07628	0.876062	2.52438	2.47347	3.46292
MAGEH1	4.32159	4.13683	4.40574	4.71759	4.84917	4.51116	4.18507	5.26854	4.28841	4.53309	3.99706	4.38976	4.15759
GALK2	3.13005	2.88139	2.19372	2.22059	1.98716	2.73026	3.10956	2.94769	2.56759	2.02786	2.6294	2.76218	2.7631
LGALS3BP	4.02378	3.51459	4.83736	4.90035	4.59935	4.76683	3.50814	4.3607	4.3422	4.24287	4.47599	4.21692	4.22158
EXOSC5	4.67566	3.58854	2.92297	2.99241	3.36787	3.13684	4.38066	4.09508	4.55798	3.32944	3.05294	3.55108	3.01176
CDAN1	3.69478	3.63372	3.77796	3.85589	3.63372	3.68531	3.46567	3.1218	3.4359	3.35537	4.16533	4.06602	3.89901
LAMP2	4.167	4.26753	4.9091	4.92313	4.85979	4.6055	3.91026	4.76843	4.53006	4.64637	4.29391	4.41707	4.40472
SNX29	3.80457	3.80005	4.02716	3.48815	3.70855	3.01837	3.89151	3.36412	3.14961	3.12906	4.17666	4.24729	4.01972
BTF3	6.76927	6.50478	6.34959	6.67141	6.50478	6.28856	6.47645	6.07851	6.86573	6.62748	6.32888	6.43453	6.51964
BAG3	6.11191	5.35849	5.04753	4.99822	5.51014	5.13561	5.93169	4.66751	6.3215	6.20676	4.8033	4.93432	5.73923
RPL13AP3	7.16863	7.28406	7.2661	7.3243	7.19327	7.44488	7.50881	7.2133	7.43024	7.53169	7.09502	7.13328	7.20563
RUFY1	3.48352	3.42667	3.65735	3.72488	3.51698	3.30326	3.50991	3.66779	3.76444	3.50647	3.30338	3.71051	3.07617
STK19	4.27658	3.84185	4.01973	4.21982	4.37929	4.67392	4.48268	4.50894	4.55189	3.97472	4.17994	4.03255	4.29634
ATP6V1C1	4.17007	3.98115	4.06504	3.8212	3.90473	3.77002	3.41924	4.37563	3.75421	3.9165	3.70259	3.70373	3.72582
OLA1	2.17517	1.40262	0.954765	1.81341	2.89815	1.62259	0.750731	2.58025	1.88688	1.78625	1.55881	1.43378	0.902136
DNAJC3	3.58811	3.92836	2.44722	2.27366	3.57452	3.80182	4.15327	3.23046	3.44364	2.5969	4.08117	3.5677	3.57276
PRPF40A	4.15597	4.61458	4.39514	4.05902	4.01931	4.41003	4.27273	4.68744	4.23602	4.49419	4.28899	4.11645	3.75635
SNAP29	4.07569	3.4772	3.64153	3.31413	3.74993	3.57782	3.93325	3.48135	3.73734	3.24357	3.908	3.64252	4.01608
SCAF4	4.24571	4.23168	3.93485	4.03721	4.22355	4.32515	4.96194	3.59977	4.78413	4.55412	4.31718	4.24284	4.14827
ACSS3	2.79732	1.9341	2.88999	2.34477	3.27078	0.073438	2.04977	1.73556	2.0158	2.05601	2.26636	2.55105	2.79463
PPP1R14B	5.6701	5.58664	4.54603	4.75446	5.39287	5.85926	6.11855	6.04985	6.21908	5.36383	4.92877	4.75596	5.16584
SLC25A26	3.56713	2.9863	2.48087	2.95293	3.03829	2.93081	3.35931	3.04846	3.0349	2.93914	2.60629	3.47547	3.16532
MSN	6.665	6.2836	5.56623	5.84188	6.19415	6.53956	6.8251	6.76264	6.92283	6.37075	5.76831	5.51201	6.21807
FKBP10	2.65781	2.91275	2.4309	3.81865	4.34751	5.02989	3.63646	4.8112	3.9788	3.41197	3.52659	2.48412	3.26884
ISG20	3.84398	5.00955	4.5564	2.7213	3.60176	2.64939	5.08258	4.14896	4.713	4.75287	2.73508	2.93479	4.45665
AK8	0.286481	2.53598	0.440987	1.46135	1.29307	1.49691	0.736093	0.588105	0.889091	1.64073	1.47349	1.39169	1.30154
GNAQ	4.34005	3.54728	4.37357	3.8855	3.02555	3.19059	3.29158	3.15503	3.78227	3.28494	4.07852	3.81741	3.9055
PPP1R15A	5.5715	4.99654	5.4772	5.0517	5.33149	4.55012	6.59936	4.77134	5.89471	6.27116	4.3752	4.97474	5.99476
ZBTB24	3.72894	3.75455	3.66649	3.6465	3.8933	3.79544	3.97977	4.63326	4.16894	4.10648	3.49172	3.54434	2.78912
MTMR2	4.12541	3.5883	3.07492	3.3749	3.61682	3.97486	3.73249	3.74236	3.48392	3.34095	3.73825	3.76714	3.73866
C1orf216	4.05551	3.46438	3.04765	4.03864	3.39165	3.82465	3.39529	3.96655	3.98067	3.58125	3.20864	3.55592	3.30811
CLP1	4.33319	3.38246	3.38137	3.71363	3.90781	3.86018	4.07123	3.67635	4.54875	4.6541	3.14227	3.54966	3.32912
HILPDA	4.00149	5.952	2.98445	3.62224	3.43398	3.43452	4.32633	5.20662	4.90562	4.5754	3.19041	3.28912	2.81422
PLIN3	6.33825	5.99996	4.90732	5.63303	6.33825	6.38305	6.19397	6.44779	7.01971	5.98474	5.57512	5.41707	5.34252
FCGR2B	2.41764	4.03094	4.70054	3.93842	3.27428	4.13227	2.68055	4.15454	2.22496	4.74993	2.91132	3.15194	4.60074
P2RY6	3.34821	3.07624	2.0782	2.37294	4.01783	3.59277	4.60427	4.09996	4.84733	4.25243	2.16984	2.15216	2.53164
UBXN11	1.653	2.44221	2.01843	1.39047	2.00529	2.00529	2.64979	1.44176	2.34288	1.54612	2.35435	1.96692	2.57512
POLE4	6.31489	5.52036	5.57538	5.53878	5.55063	5.78779	5.72952	6.3234	6.10838	5.41756	5.14843	5.45793	5.73547
RNF44	3.64643	3.77521	3.54419	3.00648	3.40916	3.31429	4.37724	3.12249	4.1793	3.49162	3.48224	3.39957	3.82306
MYH11	7.81545	6.09057	7.47708	8.03144	7.08267	5.12484	6.07675	6.42359	6.7818	6.57077	6.84892	7.24823	7.07896
SRRM1	1.61956	2.5492	2.36851	2.6014	2.07225	3.11945	2.71026	1.90535	2.48814	2.4883	2.67057	2.59314	2.52001
UCHL3	4.65426	4.96287	4.08014	4.04853	4.56028	4.89405	4.6195	5.12344	4.98767	4.40737	4.1645	4.1019	4.4454
SFMBT2	2.17525	3.69287	3.61272	2.54775	2.76487	3.03719	3.88431	3.06537	2.55455	2.84806	3.23531	3.20525	3.8082
TCF20	3.04461	2.49903	1.34652	1.19923	2.56374	2.19798	2.23575	2.1754	2.2499	1.90895	2.3516	2.18955	2.19458
SYF2	5.62442	4.70527	5.2139	5.75777	5.50244	4.66236	4.75591	5.56059	5.0182	5.67297	4.48748	5.03015	5.22955
ZNF529	4.23575	3.69807	4.55711	4.69303	4.42081	3.88446	3.49492	4.04297	4.56655	4.94049	3.49555	3.9394	3.88317
ACAA2	4.24644	4.99598	4.03284	4.41122	5.05128	4.73723	4.21617	4.82145	4.10916	4.53533	4.16119	4.53488	4.9486
IGSF9B	3.82191	3.16902	3.81609	4.50516	3.38651	2.41862	2.55727	2.6869	2.66898	3.34079	4.34145	3.98084	3.42083
MTBP	0.59072	1.64169	2.04631	2.68477	2.0123	1.26827	2.1429	2.32121	1.27571	0.454585	2.22501	2.3166	2.23085
CREBL2	2.88579	2.81313	3.2381	2.60629	2.69898	2.71879	1.98898	2.87324	2.36333	2.68949	2.14181	2.98539	3.2181
PEX5	5.70448	5.25058	4.79959	5.10623	5.04705	4.4652	5.12855	3.04856	6.33356	5.37355	4.85338	5.51682	5.4334
TDRD6	2.97833	2.91602	3.25384	2.9377	3.04466	2.27071	2.94059	3.04906	2.54729	2.74181	3.41411	3.12806	2.55944
POPDC2	3.09281	3.07591	3.29199	2.19186	3.06728	3.31303	3.28021	3.15179	3.58355	3.33529	2.08287	3.04939	3.12439
PDE12	4.37579	4.08622	3.55222	3.59053	3.81816	3.47105	3.75191	4.67808	4.33674	4.41333	3.06656	3.22974	3.20103
ITGA8	5.73447	5.00834	6.84243	6.63038	6.05711	5.32203	3.48548	5.30496	5.02007	5.60839	5.84227	5.85925	5.99709
LEFTY1	2.81483	0.799536	1.97831	2.20886	-1.0429	-2.12791	2.44617	0.937088	2.41744	2.77659	1.25717	1.19856	-1.8423
WASF2	3.52092	3.22669	3.78503	2.98992	3.4373	2.58538	3.09819	2.68631	3.42799	2.94007	3.33225	3.36272	3.66621
LRPAP1	4.69682	3.47303	4.74315	5.08226	5.17415	5.20101	4.14124	4.09146	4.53511	4.32252	4.85816	4.97273	5.10863
NGRN	5.11339	3.98318	4.58177	4.39168	4.5641	4.12102	4.56829	3.67574	4.97953	4.75199	4.24707	4.57963	4.58811
CYTH4	2.79019	5.11917	4.2644	4.06091	3.76728	4.95944	4.12069	4.49327	4.5316	4.10193	3.69584	3.27535	4.92982
TRRAP	4.866	4.81377	4.99751	5.02821	4.9596	5.20666	5.26165	5.08528	5.25879	4.64677	5.08612	4.9532	4.93613
GRIA2	5.2582	3.48939	5.92849	6.26091	3.15704	2.42976	1.46256	3.26911	3.48788	4.2287	5.09813	4.34767	4.02691
CPSF4	5.50385	5.38131	5.1061	5.04734	5.02494	5.45293	5.56304	5.48073	5.76402	5.21123	5.20417	5.06418	4.93395
HSPA1B	6.60969	5.27894	5.52646	5.89143	5.14258	4.69786	5.36598	4.12025	5.74552	7.09341	4.94413	4.87308	6.35269
RPL3	4.87038	3.96858	4.98001	4.80189	5.01435	5.04151	4.14139	4.582	4.69786	4.72107	4.35624	4.72591	4.99111
LY6H	0.205066	4.12167	4.28943	0.930799	3.05651	3.79824	3.43467	4.53733	2.20582	2.49842	4.87204	1.60256	1.81025
C3orf70	4.33289	3.51852	4.80716	4.86409	3.46209	2.31563	4.11979	4.93545	2.73095	3.41207	3.86205	4.54061	4.20576
RPN1	5.57745	6.14912	5.55423	5.48319	5.97464	6.28875	6.44833	4.30482	6.8444	5.86	6.32774	6.16329	6.0649
ARRDC4	2.77012	3.41872	3.7989	2.2738	2.70476	3.34891	2.89251	4.5436	3.42841	3.32706	2.23378	2.28111	2.52158
WLS	4.5253	3.93098	4.32737	4.50547	5.02062	4.40822	3.55429	4.4575	3.9616	4.22212	4.11175	4.50355	4.66385
VWA1	1.92135	4.6566	5.44105	1.18686	3.06954	3.51712	5.47811	3.04027	3.65753	2.95127	3.45412	4.88631	4.10923
CRLF3	3.37713	3.76039	3.12627	2.88385	2.78344	3.33374	3.31986	3.36152	3.47013	2.78362	3.66213	2.92749	3.14878
LIG3	3.50371	3.29541	2.9527	2.94016	2.93765	3.34302	3.61676	2.30204	3.89916	3.11369	3.46384	3.20962	3.41208
C15orf40	3.40902	2.79685	3.50573	3.38066	3.13867	2.59901	2.64511	3.55411	2.79405	3.20138	3.10115	2.97739	2.77848
GPAT2	2.276	3.82958	0.582944	1.51565	1.34948	2.93293	4.11266	2.66474	3.11199	1.9688	2.53425	1.53979	2.75573
C1orf43	3.00175	3.6321	3.44618	3.3637	3.12262	3.01846	3.64639	3.34129	3.85522	3.10628	2.95122	3.30721	3.3181
LIMK2	3.01892	3.57694	2.25918	1.84016	3.38971	2.77792	4.09129	2.73307	3.16269	3.28546	3.1617	2.52373	3.22392
NBEAL2	2.68564	4.36918	3.6743	2.61515	2.8343	3.305	4.69984	2.94956	2.97181	2.99906	4.09733	3.74025	4.13307
LACTB2	3.90104	4.0582	3.38027	3.1952	3.1103	2.814	2.85959	4.03658	2.97306	3.01167	2.76967	3.63361	3.60397
MUC12	2.56191	1.29118	1.3142	1.98449	1.5471	2.63336	1.4604	2.18478	1.62194	2.50248	1.78231	1.54565	1.46195
TCP1	4.55824	4.6056	3.73763	3.94929	3.76201	3.99056	4.76964	4.81776	4.51187	4.09728	3.73302	3.87657	4.12938
DYRK1A	4.03339	3.30285	3.7475	4.09608	3.32508	3.19925	3.26136	2.94773	3.5273	3.66595	3.82957	3.72187	3.69934
RAB31	5.99214	5.82018	6.1709	6.0699	6.29968	6.25399	6.02451	6.40867	6.01326	6.30155	5.50244	6.01854	6.12673
GTPBP8	3.51506	3.54108	2.7226	3.45164	3.19981	3.22958	3.39311	3.76094	3.16829	3.38251	3.01799	3.34603	3.05092
RDH13	3.94873	3.62385	3.402	3.37981	3.31503	2.88735	3.78268	2.93306	4.12345	3.54698	3.68621	3.47106	3.10713
ENPP5	3.90245	3.28405	3.17961	1.7545	3.0892	1.69273	2.34596	2.31739	3.69509	3.52253	2.72762	1.71159	2.72174
PPP2R2B	4.77018	3.59457	5.53187	5.32308	3.76196	3.33346	3.06872	4.23772	3.38579	4.46136	4.31402	4.723	4.22848
ASPSCR1	4.84233	4.86506	5.0599	4.78709	4.93955	5.17341	5.21137	4.83246	4.85101	4.75929	5.35933	5.14058	4.81897
MIR17HG	3.53217	3.23164	2.50933	3.31477	3.15077	2.90112	3.17334	3.51421	3.51306	3.23061	2.64514	2.97526	2.8563
SRSF6	2.1366	1.95871	2.07994	2.00811	2.42436	3.33103	2.09373	2.33243	2.16169	1.8601	2.80485	2.44253	2.22549
TPM3	5.66579	7.12988	6.53611	6.07415	6.06802	6.94122	6.91763	6.49731	7.2386	6.81235	6.05508	5.81086	6.36975
SUCLA2	4.21602	3.67764	3.67894	4.01955	3.86251	3.48512	3.44494	4.32378	3.87269	3.51919	3.31733	3.77788	3.76146
PAQR4	2.96795	4.43177	4.22772	3.61204	4.14599	4.73796	4.4397	4.8626	3.71554	3.38909	4.66174	4.18818	3.72427
LBH	3.61689	3.31134	2.558	2.80461	2.43031	2.90393	3.6049	2.3421	3.30664	3.07861	3.21376	3.08322	3.23087
CSRP2	5.58808	4.75784	5.79583	6.48068	4.82895	5.20267	5.27985	4.99097	4.64789	5.86035	5.07062	6.04499	5.91778
WFDC1	3.2277	1.74658	4.35284	-0.152715	2.44816	0.696405	3.65736	3.92783	2.37669	3.64146	0.989705	1.75133	1.48268
TTC17	4.16805	4.23903	4.62493	4.81159	4.46495	4.06497	4.37909	4.06867	4.56433	3.96648	4.86894	4.58127	4.24693
RPL18A	6.53764	6.53764	6.39352	6.08477	6.55253	6.43153	7.00056	6.41647	6.73503	6.5636	5.9118	6.46969	6.75358
CLCN3	4.36069	4.19259	4.55643	3.84017	4.23838	4.06032	4.12301	4.72639	4.12986	3.81755	4.01378	4.29936	4.10499
INTS4	4.5182	3.95777	4.2418	4.42077	4.2253	4.42228	4.25722	4.2314	4.27994	3.97941	4.38149	4.52223	4.22872
PFKFB3	5.16708	4.32943	2.80995	4.13676	4.08374	3.73484	4.89677	3.98654	4.98538	5.18826	3.62376	3.68559	3.64977
ZC3H6	2.26419	1.92615	1.84699	1.7337	0.437909	1.55067	1.95014	1.94186	0.607054	1.23738	2.14936	2.14936	2.12458
ALG11	3.40057	3.17229	3.54981	3.30306	3.2925	2.87238	3.46567	3.06288	3.61937	3.63945	3.25188	3.13249	3.01653
RIN1	2.78389	3.24529	2.32987	2.83328	2.7155	3.67978	3.31159	4.09449	3.68	3.13757	2.50628	2.38755	2.231
RHBDL1	1.68189	1.38923	1.78342	3.05911	1.50504	3.3119	1.48001	0.444213	2.37373	2.62388	2.17202	2.38639	2.38672
ZBTB8OS	2.38705	2.2699	1.75305	2.42015	-0.144346	1.96402	1.8343	2.07825	2.07115	1.56611	1.84659	1.84891	1.5058
NEK6	4.8281	4.3514	3.3436	2.65225	3.81585	4.15898	5.10763	4.72304	5.6849	4.48538	3.21599	3.1939	3.11559
RNH1	4.34205	4.58772	3.94218	4.51515	5.11877	5.30788	4.52252	5.12439	4.95488	4.46255	4.22857	4.79357	4.12888
ELK4	1.49695	2.94623	1.00524	1.93581	3.00781	-0.0990805	2.94495	1.40185	1.83616	1.56023	2.63036	2.16059	2.08845
ACADL	3.61515	2.82412	4.43223	5.21217	3.21561	2.10823	2.2679	2.54301	1.89474	2.93021	4.8456	4.33546	4.0764
FAM185A	2.85889	2.4152	2.20313	2.80156	2.07728	2.8482	1.65249	2.2774	2.43002	2.14695	2.53039	2.55233	2.56042
UNC119B	3.40852	2.82565	1.65933	2.47397	2.00144	3.11541	2.60913	2.41555	3.64765	3.0178	1.89671	2.47427	2.18684
TOE1	3.16334	2.8082	2.45457	2.43394	2.55588	2.63115	3.03449	2.09196	3.43519	3.19263	2.55772	2.66071	2.47363
CCIN	2.04166	1.19891	0.836271	2.21336	2.28535	1.75686	2.7932	2.52789	2.39016	1.3913	2.15013	0.888258	2.07586
BMS1P4	2.8997	1.30295	0.288949	0.65349	2.17285	-0.611579	2.79562	3.28642	1.03041	0.419514	1.66446	1.56761	0.627789
PER3	3.48364	2.85933	4.35079	3.554	1.63793	3.31213	2.74566	2.34522	2.36861	4.14054	2.73706	4.04876	3.39173
RPS6KC1	3.34851	3.22026	3.52847	3.80806	3.64114	3.87166	3.53652	3.36478	3.807	3.37748	3.86291	3.46208	3.45107
MRPL30	1.64167	2.32327	1.96029	1.79704	1.74641	0.841509	0.830758	2.70321	1.92408	1.16808	1.34205	1.37848	1.20001
CD99P1	2.25789	0.709218	1.52963	2.04246	1.88612	2.06856	0.954877	1.7177	2.05029	1.44559	1.7035	1.51522	1.51552
SH3RF2	3.98815	2.95459	2.88534	3.44366	3.32411	3.72955	2.84562	2.59316	2.786	2.42896	4.07442	4.27979	3.84184
GON4L	4.03615	4.41719	4.59118	4.32903	4.5684	4.84383	4.29536	4.12383	4.3964	4.8013	4.51115	4.33354	4.38279
TMF1	3.63278	3.05072	3.72835	3.91764	4.02938	3.98067	3.15722	4.3256	3.65084	4.05757	3.31598	3.23285	3.28238
USP31	2.44946	2.15085	1.83295	-1.96273	0.883608	3.02815	0.0345941	0.448631	1.52911	1.62462	1.25356	1.62956	1.26613
NDUFB8	6.31511	6.29433	5.74751	6.2802	6.16323	6.19512	6.24988	6.53918	6.06976	6.12867	5.73161	6.17636	6.23187
TRIP4	4.10655	3.89649	4.25069	4.19401	4.29864	4.19338	3.61081	4.51636	4.22251	3.95939	3.96312	3.95624	3.77265
ZBTB41	2.32801	0.235769	2.68774	2.92546	1.77289	2.34653	1.09219	2.577	1.70186	1.72651	1.85491	1.91787	1.93965
CLDN14	4.53366	5.27202	4.88216	4.64064	4.3717	4.44655	4.9389	6.28191	6.76558	5.79214	3.64086	3.34325	2.92042
CSF2RA	0.503183	3.59672	3.93848	3.43411	2.81069	3.27011	3.23765	2.54969	2.43723	4.30016	2.83264	2.10486	3.90049
CLCF1	4.47094	4.04368	3.10553	2.78077	4.61606	4.11468	5.1906	4.03832	5.64958	5.2403	2.95113	2.95313	3.69944
SHMT2	5.05661	5.3607	4.43242	4.80739	5.19033	5.85013	5.71685	6.10251	5.63203	4.73139	5.11704	4.68313	4.8936
ZNF224	2.79355	2.81018	3.42886	3.65826	2.59925	2.48992	2.68799	2.92512	2.69297	3.10321	3.34968	3.11075	2.39566
TLE6	3.59338	1.86332	1.1683	1.97114	3.258	2.427	1.1644	3.14159	1.88055	1.37259	3.13797	2.78768	1.17612
RPL29	5.94168	6.0491	5.9324	5.97455	6.09455	6.1297	6.08853	6.30978	6.20524	5.85901	5.67983	5.78912	6.14071
PKP4	1.58257	2.42484	2.7744	1.18633	1.88748	2.64002	2.5929	1.78917	2.74945	2.06679	2.13572	2.08487	2.2305
SPTBN1	5.21534	5.99822	6.27654	5.72192	5.08078	5.37183	5.40841	5.91547	5.02664	5.81702	5.47019	5.58112	5.59787
SRM	5.0778	5.41095	4.34675	4.15606	5.02939	5.45761	5.77051	5.46206	6.15258	4.63738	4.34922	4.75613	4.8914
HNRNPA1	6.05871	5.44531	5.53537	5.46527	5.42428	4.98901	5.06898	6.00447	5.48132	5.62313	5.16193	5.0693	5.12194
PGAM1	4.30142	4.49139	3.56842	3.58165	3.89868	4.25391	4.8885	3.57112	4.79411	4.00859	3.84024	4.33158	4.28729
GRIK2	1.18833	1.05325	2.73165	1.5594	2.51747	2.16254	0.295281	1.88758	1.83235	1.74266	1.61416	1.46275	1.54194
ARL4A	2.70406	3.26197	1.74092	2.06108	2.80745	2.96732	3.11712	2.60035	2.42355	2.72259	2.62514	2.56095	3.14829
MAGED2	1.98987	0.634331	3.11534	2.04867	2.82785	0.814397	-0.507614	0.970831	1.83432	1.62127	1.12485	1.8991	2.2824
THAP6	3.87856	3.40358	3.37888	3.26208	3.16551	2.57877	2.7447	3.61518	2.87903	2.82387	3.15555	3.2922	3.45673
RFNG	2.32659	1.61015	2.35694	2.50499	3.4479	3.34873	2.88994	2.07148	3.11935	1.95735	2.91654	2.92248	2.98538
ATP11C	3.17742	3.0757	2.73477	2.37003	3.36925	2.92344	3.36536	3.65085	3.24845	3.01877	3.05733	2.55514	2.5145
NUP43	4.9462	5.10333	4.75902	4.87218	4.73069	4.87384	4.7679	4.88664	4.70656	4.78323	5.09243	4.99916	4.5731
FLOT1	5.34327	5.13803	4.67154	4.74746	5.17168	5.70222	5.45924	5.03756	5.80415	5.09544	4.80352	4.7626	5.46989
ZNF678	2.89562	2.26121	2.40678	2.05858	1.99484	1.72285	1.61024	1.84951	2.05672	1.2663	2.724	2.79556	2.25338
ZBTB45	3.63687	3.04872	3.12695	3.41239	3.63243	3.44392	3.64823	3.8305	3.63224	3.49235	3.17219	3.37488	2.98232
RBM34	4.81738	4.51185	3.79267	4.43398	4.49145	4.32242	4.10246	5.63874	4.63812	4.35676	3.93609	3.91853	3.67879
PFDN6	4.46752	2.92922	3.68809	3.63743	3.69321	3.95354	3.61914	3.79568	3.86574	3.69225	3.52762	3.93908	3.44096
B4GALT4	4.41474	4.053	3.96801	4.39196	4.49491	4.27092	3.99392	4.41799	4.14868	4.19999	4.03789	4.13346	4.31445
LEPROT	6.32947	6.03824	6.11692	6.06321	6.01834	5.41256	5.8445	6.23058	5.59877	5.85374	6.13791	6.23203	5.64785
DIAPH1	4.24771	3.99423	3.28967	3.72382	3.98133	4.43545	4.46996	3.64302	4.77367	4.28931	3.73926	3.59895	4.08791
FSTL4	2.13842	2.2465	1.63756	3.15383	2.87457	2.10532	2.06171	2.15648	2.22452	2.51245	1.94096	3.24902	1.92334
CD151	5.25351	4.79702	4.49374	5.02072	5.17484	4.86439	4.68758	4.93009	4.76857	4.69958	4.70423	4.99357	5.17721
C2orf42	4.24998	4.24621	4.42686	4.53731	4.37184	4.09991	3.9523	4.59213	4.71994	4.2734	3.99752	4.17952	3.78077
C1orf53	3.52182	2.38724	1.40587	2.35221	3.90548	2.48866	1.91368	3.46274	2.79466	2.17101	2.67531	1.75671	2.74054
FLVCR1	2.94651	2.25844	0.382514	2.03445	2.26729	1.65325	-0.754868	1.96975	1.74569	1.54252	1.5007	1.39894	1.44303
DDIT4	3.81744	6.82138	6.26588	5.46852	5.89598	5.02057	6.47901	4.91701	5.44293	6.07879	6.168	6.26065	5.30772
TBC1D7	3.5347	4.16994	3.64923	4.04239	4.08463	4.35443	4.13046	4.24182	3.74663	3.48655	4.15877	4.23601	4.03461
LZIC	4.1404	3.53253	3.50808	3.62235	3.70206	3.73684	3.18158	4.15322	3.55726	3.39508	3.51571	3.54716	3.57546
ZMYM2	4.41355	4.05201	4.50874	4.4535	4.14826	4.4535	4.10879	4.4861	3.96332	4.40262	4.44339	4.28361	4.14773
LINC00265	2.83449	3.48819	2.94306	3.41808	2.94134	3.06235	2.97942	2.44355	2.69339	2.41545	3.98401	3.48398	3.63923
DET1	3.14658	3.02713	3.08415	3.41844	3.44785	3.72778	3.14934	3.92135	2.99547	2.81151	3.06924	3.27419	3.63763
VCL	2.6971	2.24052	-0.499353	1.74486	1.94636	1.30712	2.68002	1.21822	1.6652	1.53016	2.04378	2.01259	2.21585
IL21R	1.44447	2.48752	1.81301	0.56917	0.591028	0.98539	3.12717	2.77294	1.09848	2.33778	0.811986	0.272966	2.45865
IRAK3	3.60283	4.41119	3.8158	3.6095	4.14501	3.61525	4.68861	3.73376	3.47417	4.16253	4.01827	3.96717	4.53255
TFDP1	4.05998	5.01693	4.56968	4.4196	4.58154	5.17332	5.33037	4.71712	4.94585	4.61439	4.65258	4.56258	4.87006
KDM4C	3.23156	2.51973	3.05063	2.77187	2.73889	2.76728	2.35025	3.12767	2.66073	2.64091	2.8739	2.47997	2.86661
CENPJ	2.98237	3.4302	3.48456	3.43706	3.65171	4.50024	3.88437	3.89049	3.17176	2.72497	3.98313	4.03363	3.98577
NR3C2	2.69849	1.6605	2.92679	3.25228	1.06338	2.00471	1.66547	2.1338	1.51129	2.46529	1.8559	2.72089	2.57455
HIGD1A	5.45236	5.55881	4.93474	4.94231	5.19538	5.00549	4.99139	5.74282	5.1459	4.94223	4.61836	5.14805	5.2299
CTF1	2.48163	2.1601	3.1596	3.09462	3.00066	2.2226	2.06297	1.76322	2.42892	2.57865	2.90316	3.25674	2.73543
ANKRD12	4.33631	4.05686	4.82261	4.60747	4.17947	4.14407	4.19007	4.14841	4.03256	4.71199	4.48201	4.42533	4.12393
APEX1	5.79064	5.74167	5.24245	5.35015	5.77324	5.67339	5.67874	5.52485	6.29755	5.29659	5.34472	5.63295	5.42752
MEF2A	4.13649	3.52247	4.38814	4.42587	4.00978	3.05789	4.00367	4.75881	3.58009	4.48117	3.84208	3.54698	3.44641
PI15	2.69908	4.8947	2.24949	5.11718	5.42904	5.47384	6.93429	5.78513	4.26352	6.10848	5.49367	2.82631	3.99525
RPL10	7.30059	6.93933	7.28652	7.30059	7.31829	7.03686	6.88546	6.77056	7.16321	7.07432	6.94072	7.36155	7.35846
CAMTA1	3.16405	3.39179	3.72891	3.15124	1.76164	3.65201	3.29799	2.98692	2.91501	3.37181	3.41359	3.60017	2.79535
SLIRP	6.66401	6.42386	5.63264	6.02364	6.17743	6.09065	6.55018	6.66342	6.455	6.12216	5.7887	6.14959	6.01322
METTL6	3.01197	2.1382	2.60977	2.52922	2.26121	1.41034	0.932569	3.15722	2.15298	1.40411	2.00325	2.29452	1.92645
DLK2	1.21581	1.6915	1.66796	2.22193	2.09324	2.19419	3.20275	2.41559	2.53095	1.16915	2.00393	1.81075	2.44462
SCRN2	2.49808	1.92135	2.48941	2.29014	2.96976	3.35772	2.3477	2.68708	2.25306	2.07287	2.97733	2.6445	2.74865
ZNF326	3.47188	3.43231	3.03768	3.09129	3.08516	0.948176	3.52178	2.99782	2.73016	2.92987	3.25033	3.07389	2.85194
KLF7	2.50544	2.26966	2.21188	1.83329	1.81252	0.583973	0.0743701	1.2801	1.45613	0.562503	2.52454	1.97908	2.15246
BTK	2.86811	4.02644	2.91036	3.07554	2.14056	2.66071	3.09382	3.73679	2.79889	2.84609	3.01902	1.95849	3.56097
AGPAT5	3.69507	3.53729	3.09189	2.65053	2.99902	3.85784	4.13196	4.05979	4.18537	3.91482	3.04352	3.00029	2.42605
GUCA1A	1.62297	0.791181	1.0286	2.10238	0.888211	1.25543	-0.418169	1.14934	1.23859	1.6024	0.893436	0.667076	0.901955
SLC25A43	2.62164	2.12022	2.14762	2.47645	1.90849	1.90742	2.64736	2.64919	2.75609	2.20653	1.97219	1.69847	2.32695
TCP11	2.16255	1.5176	1.7302	1.70259	2.49687	2.25073	1.36532	1.64855	1.71315	2.47781	1.45411	2.48201	1.66019
RCN2	5.48285	4.94033	5.61282	5.75495	5.57635	5.01249	5.15764	5.63099	5.21563	5.26223	5.297	5.27486	5.37313
RPL26L1	3.77211	3.95416	3.09715	3.33627	4.09172	4.0642	3.751	4.37618	4.1222	3.67818	3.3192	3.32386	3.50874
TBC1D13	4.19888	3.59189	3.88686	3.83363	3.70329	3.78767	3.56917	4.213	3.50846	3.51589	3.82399	3.80917	3.82794
SP3	2.66742	1.51427	0.804153	2.52909	-0.524767	2.70349	2.30327	3.20319	1.4746	1.84329	1.27271	1.51646	1.32375
ORMDL3	3.8182	3.34009	2.8487	3.92039	3.52534	3.72753	3.34756	2.75075	3.85875	3.43595	3.71485	3.56579	3.69275
C5orf34	2.59781	3.50402	2.5829	2.83452	2.90633	3.30866	2.89661	3.35496	4.39219	2.33191	3.05972	2.47035	2.21685
ZNF248	3.86429	3.61296	4.32814	4.49368	3.81909	3.98446	3.58296	4.01792	3.80362	3.31939	4.32477	4.34647	3.89119
RANGAP1	4.67797	4.99716	4.06139	3.8973	4.77834	5.51911	5.51521	5.49902	5.68711	5.13174	4.41703	3.99217	4.00411
DCTN2	5.58251	5.56895	5.82722	5.91474	5.83362	5.86874	5.68862	5.76842	5.56242	5.39965	5.80189	5.84795	5.96019
RABL3	4.37446	3.53514	2.98616	3.16918	3.35451	3.34801	3.28502	3.00415	4.17661	3.65264	2.92422	3.60921	3.27348
VPS33A	3.29426	2.87919	2.8357	2.58442	3.5161	3.25343	3.17617	3.18897	3.04343	3.10262	3.14365	3.07928	2.87539
CCDC59	5.33977	5.19764	5.27677	5.15807	5.13508	5.04088	5.58879	5.93129	5.38333	5.52595	4.79983	4.73895	5.03591
CNNM3	4.05315	4.01892	4.1532	4.23257	3.85221	3.61111	3.6186	4.06074	3.35424	3.39015	4.29972	4.24082	4.234
PDSS2	4.39195	4.32195	3.77524	3.80736	3.99573	4.30912	4.25097	4.57364	3.93732	3.60814	3.94162	4.31172	4.28315
DNAJA3	5.41685	5.15162	4.6182	4.6602	4.56717	4.90335	5.34644	5.37041	5.61224	4.86213	4.49313	4.94806	4.37237
ZNF358	5.28638	4.74914	5.17937	5.50147	5.17422	4.85017	5.1599	5.35647	5.09425	4.45411	5.10186	5.41552	5.24435
MX1	4.9039	5.37912	4.96539	6.37864	6.03766	4.57417	4.31479	5.52933	4.74677	6.64106	4.67111	4.57027	5.23379
ZRANB2	4.91756	5.09696	5.24197	5.49841	5.14478	4.93803	4.17211	5.43147	4.81837	4.91188	5.25511	5.05454	4.47019
PRR13	2.49598	1.24962	0.972056	1.67427	1.85986	1.70654	1.49261	1.80278	1.70489	1.71312	1.34796	1.54577	1.78158
HGSNAT	2.24149	2.43651	2.06204	2.50322	2.52289	2.6314	2.97433	2.22217	1.94831	2.40308	2.93566	2.62601	2.78288
LRPPRC	4.59117	4.16929	4.12162	4.21544	4.39088	4.16536	4.69614	4.53115	4.75023	4.1939	4.28427	4.36555	3.81169
COX7A1	6.18127	5.40187	5.58852	6.06084	6.06694	5.71031	5.14656	5.87948	5.61024	5.63958	5.59137	5.92162	5.6543
AP2S1	5.0338	5.96683	5.30334	5.15925	5.66252	5.94731	6.33323	6.09202	5.70933	5.55211	5.39819	5.12247	5.81805
PTP4A3	4.3086	3.5893	3.17516	3.01871	2.31872	2.62202	4.51159	3.35045	3.28274	3.72763	3.05507	3.69002	3.20408
SOD1	6.8913	6.47838	6.60415	6.84208	6.70225	6.56367	6.53542	7.00303	6.47262	6.83332	6.21125	6.63313	6.59624
PRDM6	4.37288	3.05048	3.66449	4.51219	3.70929	3.25619	2.94232	3.81299	2.93711	3.14025	3.89107	4.03058	4.12668
MAP7D3	3.42834	3.05973	2.86396	3.54172	3.51652	3.26949	2.35597	3.53841	2.84712	2.64135	3.40575	3.21269	3.26395
C1GALT1	3.59927	3.69598	3.41217	2.41328	3.14934	2.96309	3.41858	3.92799	3.61664	3.09526	2.8332	2.67351	3.29531
PNPLA7	3.55426	3.82372	5.26562	5.03602	3.75954	3.97316	3.08992	3.40579	3.09859	3.74925	4.79591	5.00877	4.50768
PPP2R3C	4.68854	4.50537	4.51671	4.50351	4.31775	3.98633	4.07523	5.05567	4.51057	4.40551	3.82016	4.22115	4.14478
SQSTM1	6.97606	6.474	6.62538	6.88217	6.46063	6.28929	6.54928	6.54692	6.77247	6.91558	6.09222	6.56314	6.56879
TFPI	6.4893	5.21596	5.00123	5.01845	6.16798	5.54128	5.72797	6.84468	5.69626	5.55855	5.16364	4.75844	5.55507
PUS1	5.04804	5.27392	4.20792	3.76455	4.65623	4.84184	5.75348	4.36967	6.2714	5.41714	4.47857	4.43397	3.90635
ANKRD20A1	1.67971	2.54129	1.21903	1.52565	1.3083	2.61074	3.41849	1.34636	1.58634	1.62446	2.88672	2.56341	2.47357
ADAM2	0.938409	2.43866	1.86445	2.20536	2.1298	1.39126	1.28377	1.81713	1.91764	2.26173	1.73764	1.32579	1.55426
AMBRA1	1.94942	0.821668	1.50798	2.03625	2.41477	2.87607	2.71861	1.57928	2.26132	1.94197	2.63213	2.29967	1.72723
USPL1	3.80142	3.67701	4.29161	4.09265	3.90822	4.08267	3.92013	4.12526	4.34041	4.33525	3.75595	3.57045	3.63486
GPBP1L1	3.8484	3.41664	3.91237	4.02572	4.00012	3.6315	3.67019	3.59345	3.8602	3.6099	3.95723	3.67927	3.9332
COL4A3	4.28719	2.99696	4.51102	4.88112	2.41477	2.3108	-1.09258	3.22288	2.33415	3.40658	3.07662	3.49824	2.44601
LPAR2	2.55737	4.6218	3.60605	3.19288	2.96521	3.94971	4.87976	2.99325	3.35472	2.94536	4.35639	4.18661	4.43271
CCDC7	1.28963	-5.65264	1.45156	2.75203	3.12634	1.98256	1.91108	0.522011	0.847539	1.13097	1.81271	1.26899	1.25852
GPSM3	2.06217	4.81108	4.02034	3.26574	3.32132	4.10428	3.87556	3.09321	3.71255	3.78747	3.54075	3.11454	4.71514
PLEKHA1	5.00262	4.88447	5.37775	5.14927	4.79432	4.65096	4.79432	5.33312	4.79767	5.2204	4.82682	4.68129	4.73825
CD53	1.37714	4.42542	3.58889	2.84582	3.10498	3.43469	3.52377	3.38276	3.69026	3.73903	2.32191	1.96941	4.23008
NBPF11	1.91156	1.68473	-0.331303	2.60253	2.42788	1.41466	1.6811	1.91856	1.77822	1.38724	1.99036	1.48915	1.45907
TXNDC15	4.36748	3.91878	4.28285	4.45155	4.34361	3.76203	3.60254	4.2548	3.64011	4.30141	4.05912	4.28888	4.02461
IQCK	3.1487	3.89071	3.47204	3.65533	3.41306	3.57025	3.5833	3.81476	3.35783	3.69167	3.35137	3.19951	3.7164
CPPED1	2.7515	1.98766	2.3202	2.48711	2.67504	1.76874	2.02638	2.36541	1.89433	2.38935	2.29058	2.20315	2.61721
ZNF555	1.78972	2.30906	2.17282	2.02178	2.3213	1.13156	2.13451	2.50697	2.17762	2.14519	2.03249	1.9469	1.16206
WDR11	3.71984	4.11285	4.29827	3.95351	4.01626	4.31285	3.9415	4.30123	3.81158	3.70573	4.14625	4.07853	4.16696
ERCC4	1.76115	1.30112	2.00503	2.38877	0.120761	0.220143	1.05779	2.30442	1.53502	0.429816	1.24372	1.44361	0.886682
SFXN3	2.9693	2.75264	2.95014	3.26746	3.37629	3.14976	2.62907	2.77582	2.91246	2.61676	3.26915	3.06708	3.41482
LCP1	3.58796	6.48899	5.69638	4.77236	5.42205	5.58648	5.37533	6.08732	5.66375	5.59621	4.23839	3.99363	6.19515
C1QTNF7	2.7534	2.68844	4.58753	4.55423	3.09665	1.93824	1.29798	2.05256	2.0862	2.52186	4.32972	3.8895	3.41043
LPAL2	0.272771	1.18792	1.72928	2.22981	1.96876	2.53989	-1.60279	1.15635	1.2573	1.60197	0.853194	0.588818	2.11602
ZNF687	1.70444	1.8038	1.12356	1.67663	2.47167	2.82068	2.07346	2.22452	2.37335	1.79307	2.16099	1.89497	1.38518
CCT7	4.89733	4.42975	3.8707	3.82548	4.23566	4.55316	5.33858	5.09486	5.03958	4.28827	3.89893	4.32997	4.05505
PRMT3	4.92236	4.77873	4.2663	3.93303	4.16818	4.09768	4.81233	4.68136	5.30645	4.27484	3.95672	4.22982	4.10186
CD82	3.64069	3.09107	2.70154	2.72228	3.77349	3.31334	3.26803	3.10298	3.01103	3.22045	3.48542	3.17671	3.29415
STOML2	5.98431	5.62131	5.01906	5.25101	5.45639	5.64074	5.8299	5.49622	6.19354	5.59852	4.98256	5.57867	5.30142
FNDC4	4.81464	3.68599	2.89844	3.50764	4.68534	4.21543	3.67882	4.81521	4.89863	4.20845	3.15119	3.02651	3.58069
TMEM129	2.85596	2.11604	2.69122	2.75304	3.05255	1.61265	1.95406	2.86909	1.79779	2.24002	2.68292	2.74935	2.34835
SREBF1	3.90129	4.10584	4.48336	3.53945	3.59825	3.51886	4.4226	3.83113	3.74095	3.93814	3.61658	4.175	4.30744
LRRC4C	3.87305	2.63189	4.09304	4.13519	4.81542	2.17962	2.59883	3.48684	4.38748	3.70425	3.17061	3.11302	3.17089
SDC4	5.0719	3.94674	4.21208	4.62201	4.95019	4.51536	4.06983	4.3652	5.65097	5.33816	3.61862	3.68629	4.34116
TXNDC11	2.78261	1.97609	2.19346	2.59319	2.88102	3.13433	2.78354	1.92972	2.90073	2.54372	2.86215	2.80411	2.72657
LFNG	2.65741	4.90197	4.32407	3.7513	3.63314	4.4648	4.42086	3.53606	4.029	3.90137	4.26131	4.1098	4.36574
SON	4.14114	3.81386	4.32065	4.12425	3.90295	3.75662	3.96076	3.25841	4.09935	4.05217	4.30343	4.16948	4.09052
CITED2	4.49128	3.99328	5.46564	5.16294	4.46088	4.25488	4.13752	4.25366	3.79775	3.42088	5.51893	4.99879	5.51472
UBE2B	2.89908	2.74511	2.43176	3.25116	3.0258	2.06943	2.32306	3.32049	2.75122	2.48324	2.36966	2.4672	2.71642
TTLL12	4.56636	4.71516	3.82122	3.55829	4.62412	5.2504	5.16232	3.45169	5.37359	4.95427	4.23735	5.0341	4.20692
DSC2	2.678	3.57881	2.89957	3.27192	2.11767	3.43123	2.57569	1.87066	2.20219	3.73296	3.19146	2.92085	3.85628
ADCK2	4.32646	3.89053	4.19657	4.44277	4.03958	3.74616	4.44408	3.72334	4.44992	3.73218	4.3158	4.41214	4.23357
CLEC12A	1.42733	3.29649	2.51724	2.96277	3.10089	4.04046	3.24782	2.20611	2.63889	2.07165	3.16593	3.36846	4.40561
SRP54	3.25196	3.40724	2.18036	3.00659	3.06441	0.973945	2.61025	2.81608	2.93889	2.1235	2.78246	2.57584	2.79088
ZNF174	2.6151	2.05235	2.35077	2.79503	2.9576	3.0883	2.28594	2.34176	2.55034	2.29646	2.97147	3.01707	2.39725
ZNF337	4.50959	4.30021	5.04511	4.51396	4.6408	4.78266	4.47094	3.96815	4.56827	4.68296	4.80611	4.90796	4.64066
STAG3L2	3.30324	3.58269	2.63804	3.87754	3.20089	3.12652	2.53025	2.547	3.25383	2.86489	3.64523	3.64567	3.16981
PROCA1	2.02925	2.26109	1.86372	1.72058	1.90044	2.8875	1.95151	2.22763	1.54655	1.5112	2.51699	2.56145	2.23825
MCM7	5.14955	5.44531	5.10702	5.17074	5.36616	5.93983	6.30219	5.2686	5.50505	5.63017	5.74768	5.82768	4.92054
MRPL22	4.85598	4.55254	3.81438	4.33062	4.59076	4.48904	4.66368	5.4374	4.75699	4.37127	3.93922	4.29114	4.01646
KATNAL1	0.672989	2.18307	2.46001	2.28647	1.866	1.12083	1.5453	1.94885	0.976923	1.27227	2.2508	1.89188	2.23425
EPHA10	2.33388	1.14393	1.48757	0.750528	1.71369	3.12693	1.79725	1.70979	1.86584	1.93267	1.88705	1.58604	1.79038
ZNF702P	3.06362	1.04807	2.56432	3.25252	2.81626	2.93456	1.74501	3.574	3.3347	2.74957	2.2078	1.84389	1.44212
SLC2A10	3.27428	3.31758	3.67663	4.0616	4.58844	4.57565	2.98018	3.18104	3.50169	3.58712	4.36466	4.0318	4.0963
RPH3A	-1.42072	1.94668	1.7975	2.31571	1.20485	2.87155	2.08075	1.21279	1.79023	1.35649	1.67746	1.10787	2.50975
FBXL15	4.01515	3.54972	3.84102	3.96514	4.32124	3.92211	3.72746	4.30415	3.8056	4.0003	3.96821	3.93845	3.35428
GEMIN5	3.74979	2.68048	2.58995	3.34898	2.92322	3.3655	3.31296	2.74951	3.96111	3.60817	3.13682	3.07019	2.37918
CDC20	2.52479	4.6877	3.72149	4.32678	5.13442	6.17887	5.17021	3.79926	4.18895	3.4322	5.7213	5.58754	4.71479
TIMP4	5.53924	6.20845	3.86299	4.41946	3.56005	3.42469	4.44785	4.23381	2.89948	3.27175	5.39494	6.15392	5.32262
LARP6	3.9605	4.20692	3.3568	4.12859	5.16719	4.93873	4.5348	4.17292	4.78231	5.07513	3.98459	3.92347	4.05863
SURF1	4.56096	4.24719	4.18017	4.49206	4.48484	4.9356	4.10745	4.49621	3.84548	4.57576	4.4025	4.67741	4.49931
RGL4	1.46581	3.81437	2.91018	1.8905	2.66102	2.71372	2.97374	3.35385	2.28959	3.58135	0.509648	1.95247	4.49651
LOC648987	2.27216	2.05677	1.45068	1.6917	0.16781	2.00725	1.77238	1.87118	1.42883	1.51305	1.94832	1.57699	1.59969
LIN7B	2.70334	1.95683	3.00776	3.61293	2.8867	2.80081	2.27832	2.86508	2.52426	2.62444	3.0739	3.05129	2.41641
SORBS1	3.64792	3.3795	4.31504	4.46805	3.66518	1.99901	3.0813	2.98371	2.66787	2.64641	4.76078	4.27455	3.94122
UBR2	4.33025	4.25077	3.82488	4.2219	4.45794	4.29174	3.98966	4.12226	3.82711	3.95889	4.50972	4.25082	4.42015
COX5B	6.26997	6.14666	6.09492	5.93032	6.07449	6.00436	6.40254	6.36454	5.8955	6.23309	5.8462	6.138	6.10299
SLC24A3	4.24376	2.77312	4.58929	4.57323	4.80619	3.70445	3.24476	4.1318	3.98184	4.31168	3.68274	4.1784	3.73279
RIC8B	4.58384	4.0352	4.06026	4.22498	4.21891	3.98724	3.97788	4.49487	4.21275	3.86879	4.22555	4.29681	3.74257
CLYBL	3.77	3.75136	3.66596	3.59594	3.33907	2.78908	3.08521	2.89112	2.93686	3.99098	3.18406	3.75826	3.83267
B4GALT7	4.58019	4.57182	4.26521	4.66605	4.28989	5.28747	4.84166	4.39854	4.95718	4.07523	4.86509	4.62935	4.85874
S100PBP	3.60789	3.07281	3.90254	4.0709	3.64669	3.7967	3.1857	3.91833	3.33587	3.5492	3.74837	3.7184	3.3718
BBS5	2.51606	1.85739	2.11827	2.49238	2.04534	2.02995	2.84089	2.30028	2.37012	2.04321	2.4987	2.41894	2.02234
RNF123	4.39559	4.39091	3.49014	3.98259	4.31521	4.31569	4.21473	4.32121	4.21682	3.32632	4.2559	4.33011	4.4632
DNAJC7	4.49142	4.53254	3.89287	3.88357	4.25519	4.78887	4.92388	5.28307	5.0685	4.32013	4.11012	3.71831	3.88742
STAT3	5.14531	4.66011	4.32982	4.38323	4.95078	4.18928	4.9433	3.48698	5.49352	4.89997	4.45387	4.75063	4.86969
ELMO1	0.887048	2.00935	2.71493	2.32419	-0.679548	2.345	2.64299	-0.825029	1.68616	1.91309	2.38117	2.69777	3.08491
BANP	5.58955	5.55388	5.48262	5.76473	5.11372	5.82948	5.78729	5.22975	5.31721	5.31733	5.84674	5.80223	5.88808
MAOA	5.61576	5.35835	5.35426	5.56784	5.93505	4.04292	4.86626	4.88636	4.10041	4.69902	5.82781	5.92216	6.13364
MTUS1	5.12722	4.98398	4.48072	2.88952	5.01748	3.94653	4.02181	3.66815	2.87652	4.15146	5.65309	4.9813	4.98882
MRPS10	5.18588	4.91926	5.05762	4.88898	5.16019	5.34534	5.14058	5.3289	5.41808	5.14028	5.05136	4.5287	5.00674
FLAD1	4.80844	4.31952	3.71764	3.76825	4.25024	4.09968	4.78026	4.32808	4.97226	4.08885	4.1666	4.26515	3.65902
DNAJB5	3.94363	2.98808	2.88165	3.36093	3.44575	2.36097	3.60635	2.63926	3.36494	2.98527	3.43985	3.24728	3.75089
CYCS	5.2781	5.24899	3.76002	3.85845	4.76206	4.86094	5.20937	5.62864	5.38297	4.83713	3.62553	4.25695	4.6167
ZNF442	3.55249	2.27523	2.11822	2.55616	2.56353	2.08297	2.68834	3.08629	2.73985	2.95853	2.29279	2.69111	1.6045
SIX2	2.17332	2.75794	1.48186	2.53525	1.87183	2.03824	2.21906	2.44627	2.98105	2.82232	1.76792	2.18159	0.901618
RPL32	7.43276	7.63556	7.48555	7.38351	7.67801	7.32894	7.46989	7.56828	7.41486	7.15514	7.47485	7.51459	7.51333
FAM180A	5.05544	3.26485	4.06095	4.15299	2.15861	3.06829	2.62693	2.50178	4.70312	4.15839	3.69209	2.86841	3.23177
SMYD5	2.77834	1.70161	1.50168	2.25352	2.42639	2.9792	3.18049	2.54274	3.3409	2.28246	1.9269	2.30445	2.15474
ZNF286A	0.437516	2.17662	2.4165	2.48049	2.13417	2.50439	2.68223	2.63928	2.97871	1.53053	2.27031	1.63407	1.84182
TGFBI	5.49106	7.02775	5.6332	6.19337	7.02279	6.94526	7.02775	7.38226	7.0754	6.84495	5.46075	5.79974	6.27957
OR1S2	2.31899	0.908994	1.52695	2.12707	1.00871	1.62746	1.65797	1.15918	1.01349	1.74665	2.01416	2.03134	1.7447
ARHGAP9	2.10625	5.4547	4.27826	3.48037	4.02796	4.84154	4.48533	3.96621	3.71768	4.27766	4.17214	3.30222	5.34158
CNNM2	0.679526	2.9177	1.15736	1.91909	2.63605	1.90578	1.15854	1.4491	1.44187	0.674276	2.33721	2.32197	2.61934
PDLIM4	4.11241	1.59161	1.95982	1.95023	0.811346	3.34331	3.28184	3.4617	3.88619	3.81938	0.882492	1.55576	1.42773
AGL	3.86319	2.91476	3.8216	3.12455	3.13977	2.83222	2.86417	4.15739	2.51799	2.70779	3.10194	3.50537	3.41674
ELF1	4.48912	4.85926	5.07092	5.0865	4.67588	4.35269	4.88	4.9696	4.36593	4.7144	4.70612	4.65765	5.13577
CANT1	4.54027	4.37208	4.04828	4.18877	4.26008	4.63924	4.81716	3.90571	5.15413	4.54349	4.22836	4.19478	4.37866
ARHGEF18	4.86557	5.06521	4.61225	4.67664	4.64384	4.66452	5.17982	3.98404	5.09556	4.56379	5.01314	5.08406	5.08218
PXMP4	2.65731	2.75142	2.33727	2.58113	2.23016	2.8048	1.61672	2.80488	1.89816	2.18464	2.65529	2.82722	2.22486
CENPB	5.95849	5.39444	5.32449	5.34917	5.55265	5.75382	5.65502	5.97258	6.19256	5.60452	4.72615	5.58701	5.26202
RAB1B	3.66524	3.49323	3.27195	3.44602	3.57798	3.96691	3.73441	3.10126	3.84265	3.27823	3.68668	3.7975	3.8101
ZNF485	3.44878	3.28759	2.54297	2.1778	2.40074	2.10681	3.11157	3.23513	4.01865	3.13521	2.22626	2.63913	1.30183
SEC22C	4.13773	3.78156	4.24383	4.39173	4.11009	3.7935	3.58021	3.84336	3.75421	4.192	3.95535	4.14755	4.06729
ERGIC1	4.46552	4.4744	4.05656	4.48836	4.72484	5.09871	5.04404	4.45326	4.34221	4.24157	4.92555	4.82892	4.87287
P2RY13	1.23625	4.15062	4.10542	3.58653	1.69549	2.31505	2.202	5.82787	2.43824	1.39594	1.52422	1.55078	4.30283
FASTK	3.42534	3.85756	3.05055	3.68205	4.28632	4.4034	4.03764	4.20532	3.51288	3.44024	4.08918	3.93835	3.73556
GLIS3	4.04016	2.72109	3.0257	2.74799	3.35418	3.99386	2.87184	3.11486	4.61353	4.04094	2.82918	2.66371	2.41341
CADM2	3.07941	2.92122	2.26908	1.04155	2.47988	3.36947	2.28059	1.99435	2.06112	2.33571	2.91029	4.15194	1.74199
SLC30A5	3.9364	3.78581	3.89891	4.26958	4.28775	4.34927	3.90045	4.5948	4.26564	3.14119	4.35226	4.13606	3.85881
RPF2	5.74746	5.61264	4.37239	4.45894	5.02813	4.97909	5.51831	6.32581	6.18964	5.96246	3.99711	4.37458	3.91957
SLC25A11	3.47412	3.85261	3.19792	3.25155	3.95665	3.87271	3.88431	3.92397	3.72048	3.00044	3.36293	3.91106	3.90749
VAMP4	4.28791	3.52169	4.6543	4.6609	4.21217	3.98783	3.60508	4.29409	3.73886	3.89492	4.30327	4.36799	4.18381
FBLN5	5.78711	4.46322	5.7258	6.05951	5.92075	5.47655	4.25408	4.91057	5.16882	4.74808	5.69521	5.84439	5.96392
ATXN7L2	3.11685	3.31111	2.77887	2.7461	2.78724	3.03921	3.45695	2.21191	3.16085	2.7128	3.48313	3.70443	2.95998
MFN1	3.47917	3.39594	3.43358	3.32204	3.2148	3.52438	2.93173	3.74255	3.23735	3.15825	3.39178	3.19847	3.19085
NKIRAS1	5.15749	3.98428	4.16781	4.67281	4.34249	3.37744	3.97701	5.53775	4.51465	4.04664	3.91723	3.65985	3.8382
TIMM23	5.03424	4.93686	4.08078	4.19905	5.17577	5.03829	4.98937	5.13838	5.59678	4.9834	4.07388	4.4197	4.4603
BCL2L14	1.94413	-1.04199	1.99299	2.19759	2.85368	2.76526	1.78762	1.48852	1.80747	2.20761	2.22647	1.62731	1.72581
DZANK1	2.24027	1.9071	2.18395	2.28148	2.77896	1.65492	2.24664	2.32002	1.88049	2.12937	2.1478	2.41324	2.2433
USE1	3.65055	3.11622	2.74438	3.33673	3.16752	3.17125	3.16925	3.05489	3.48296	3.35966	2.87403	3.20006	3.14078
LRRC30	-0.266464	-1.42445	0.943302	1.21376	1.50438	2.57075	2.77009	1.52888	0.655786	1.43055	1.56427	0.477202	1.05976
TPRN	2.8816	3.09543	2.58403	2.55913	2.96774	3.23038	2.88685	3.1271	3.13002	2.63063	2.80527	2.89056	2.70202
ZNF415	3.95236	2.6309	4.03404	4.17035	3.66593	3.15683	2.89076	4.2535	3.69759	3.71352	3.71983	2.67784	3.00874
HTATIP2	4.9487	4.27113	4.23298	3.74092	5.07223	4.51015	4.42246	4.67738	3.80819	4.21432	4.35563	4.7771	4.88976
CCR9	2.54081	1.91806	2.25699	1.81124	2.24331	0.699971	2.586	2.05985	2.14836	2.61629	1.87412	1.63577	1.85191
MBIP	4.38911	3.73909	4.02448	4.72353	3.98477	3.75636	3.64836	4.48302	4.11527	4.11073	3.78827	3.93266	3.76074
PNPLA4	0.41486	1.46235	2.34152	1.79923	2.75884	1.85614	0.588607	1.92526	1.26477	1.3948	1.45748	1.64523	2.14511
SGIP1	4.3952	3.59024	4.58811	5.26669	4.46427	3.83732	3.56089	5.01489	3.92241	4.14688	4.51288	4.18353	3.71865
COQ6	2.30515	1.68646	2.33518	0.881961	1.4535	2.38921	2.05324	1.92897	2.08262	1.32882	2.03896	2.04612	1.91678
DHTKD1	2.3792	2.11067	2.99365	3.15976	2.10866	2.68504	2.64279	2.62925	1.58263	2.00168	3.1244	3.02563	3.24502
ZBED5	4.94968	4.66924	5.00097	5.28113	4.94576	4.82844	4.21994	5.41513	4.51277	4.78664	4.95766	4.8847	4.41758
TCF3	3.2663	3.49701	3.88186	3.98272	3.61687	4.40849	4.12614	3.68597	4.15692	4.16537	3.85331	3.76172	3.30079
TAF1	2.92428	2.68681	2.84623	2.96132	3.20734	2.49099	2.49621	2.70647	3.51828	2.61648	2.7231	2.6651	2.59605
TP53BP1	4.17047	4.15483	4.2575	4.31015	4.36983	4.97954	4.39902	4.71759	4.44057	4.10101	4.33907	4.1993	4.37374
ALG5	4.61107	5.02265	4.24209	4.23921	4.77852	4.4839	4.93791	5.26957	4.81339	4.65595	4.11468	4.329	4.44471
PTGDS	2.59715	4.76758	7.17013	0.864493	1.84118	1.87904	4.57722	1.76663	2.85291	3.3848	3.51837	4.7935	4.62522
KLHL9	4.99226	4.67493	4.97257	5.17273	5.1706	4.73105	4.39898	5.27342	5.03031	4.53225	4.69316	4.73563	4.87062
WDFY4	1.94802	2.62108	1.31695	1.86951	2.48268	2.55403	2.05629	2.28111	2.1822	2.4616	2.11038	1.3771	2.39082
NDC80	1.32909	3.13129	2.56604	3.37729	3.66189	4.54909	3.17417	4.3209	1.75631	3.33735	3.11868	3.47278	2.89657
CENPF	1.67737	3.50022	3.27091	3.39605	3.75151	4.9356	3.40838	4.91246	3.10348	3.74014	3.99779	2.18399	2.80927
USP11	4.60824	3.5695	4.43415	4.39081	3.9493	3.45808	3.51495	2.63211	4.51046	4.16562	4.14751	4.29123	4.25465
IFIT3	2.76566	1.77754	3.098	2.95506	2.37018	1.65022	2.42758	3.29545	1.8462	2.88895	2.06138	2.3058	2.31074
DLD	4.94746	4.31257	4.28038	4.27619	4.60565	4.19584	4.16503	4.60959	4.39838	3.9078	4.6366	4.3461	4.3997
INPP5A	4.66741	3.97933	5.18419	5.4502	4.75549	4.54815	4.30986	3.71407	4.84801	4.68582	4.78623	5.12334	5.03783
RPS17	7.25528	7.56433	7.03831	7.38181	7.40176	7.32265	7.51358	7.18567	8.32872	6.98826	7.0817	7.17621	7.20817
FAU	7.0044	6.62213	6.68504	6.84794	6.74332	6.55793	7.0044	7.07481	6.63152	6.66808	6.69867	6.63886	6.73965
CHEK1	2.55182	2.92806	2.12902	2.91502	3.40488	4.25282	3.91517	4.35265	2.47246	2.57854	3.16462	3.18048	3.34198
MED4	4.8343	4.34472	4.38011	4.45241	4.43004	3.95626	4.06003	5.10536	4.34546	4.18984	4.06671	4.12331	4.22908
ATG16L2	2.47466	4.06703	3.46401	3.60795	2.83706	3.69608	3.892	3.19404	2.94144	2.95468	4.02633	3.65843	3.89378
NSUN6	3.63643	3.66792	3.59615	3.8426	3.29047	2.93898	3.16011	3.3365	3.60902	2.49503	3.5538	3.78995	3.93019
DNA2	2.06906	2.81178	2.48121	1.26106	1.75605	3.17103	2.39937	1.97629	2.35852	1.51381	2.77675	2.68737	2.49002
UNC119	4.11571	3.45083	3.71698	3.80862	3.81488	3.50891	3.54696	3.81319	4.07208	3.33951	3.60111	3.74439	3.61061
CYP51A1	3.11659	3.28418	2.54284	1.6763	3.23051	2.97678	2.8143	3.24445	3.58966	3.1167	2.17479	2.02543	2.795
C11orf54	3.48848	3.37295	3.52651	3.66202	3.19399	3.45159	3.08877	3.68826	2.79217	3.44738	3.75473	3.25679	3.41318
TMBIM4	6.44412	6.02003	6.29208	6.17403	6.37321	5.88606	6.04364	6.60636	5.84886	5.95044	6.04427	6.2248	6.20523
KPNA4	5.94451	5.12585	5.30859	5.25977	5.4525	5.43535	5.23768	5.93958	5.78001	5.67114	4.73094	5.23351	4.94368
TMEM138	4.82185	4.16109	4.05673	3.83771	4.16703	4.13596	4.05212	4.447	4.9587	3.92167	3.78409	4.15172	3.77236
ATP2B4	3.77494	3.1324	2.82572	3.53326	3.00418	3.56286	2.87855	2.76447	3.66227	3.297	3.13924	3.25166	3.34607
C11orf49	3.07815	1.21887	1.40155	2.10212	2.21552	2.65286	1.8656	2.27189	2.41059	1.62521	2.25715	2.02815	1.99867
EFR3A	5.30452	5.09566	5.53114	5.69584	5.09072	5.27603	4.89743	5.5904	5.56891	5.20307	4.79833	5.28363	5.05173
GRHPR	4.79851	4.4777	4.6912	4.63383	4.60263	4.50501	4.2496	4.60477	4.64628	4.58313	4.45102	4.67945	4.28849
WSB1	4.62559	4.7149	5.49474	5.27594	4.74075	4.27931	3.8266	4.49364	4.1657	4.63299	5.16109	4.63643	5.15543
FBXO33	4.87098	4.43479	4.66145	4.54467	4.76271	4.43603	4.7996	4.91307	4.3134	4.67992	4.52814	4.61778	4.67935
MRPL50	5.10275	5.00444	4.30995	4.40369	4.40369	4.67136	4.43024	5.11095	5.20593	4.83821	3.81228	4.39557	4.31829
ID1	5.66397	5.19087	4.68367	3.19795	4.05468	2.57505	5.91169	5.8776	3.70048	4.75335	3.20657	5.24412	4.29677
C19orf12	4.93747	4.8413	4.61418	4.56121	4.64469	4.14396	4.46912	4.22185	4.87257	4.51585	4.74915	4.58602	4.55642
PPP6C	5.32745	5.46199	5.31008	5.39517	5.63551	5.48687	5.4285	5.34793	5.5207	5.77783	5.10692	5.29442	5.39504
FLNB	4.23289	5.58347	5.82412	5.1253	4.44218	5.11261	5.82033	4.59534	4.60419	4.79024	5.53151	5.83516	5.64944
GTF2E2	5.47038	5.44881	4.7447	4.85855	4.88609	5.26113	5.55387	5.59517	6.02906	5.19812	4.46305	4.80566	4.91705
SSU72	5.75028	5.93093	5.56501	5.53256	5.56789	5.92382	6.16824	5.4671	5.76859	6.11766	5.62241	5.98183	5.54923
MINPP1	3.43409	2.71934	2.73668	2.87685	3.19092	2.92107	3.19692	2.93583	3.63527	3.14467	2.85427	2.66601	2.82351
CASC3	4.92977	4.60709	4.3879	4.84982	4.7058	4.9787	4.88987	4.61866	4.8243	4.64805	4.59141	4.98976	4.77234
NPR3	3.39413	1.44375	2.06778	4.40042	2.65228	2.07511	2.22256	2.19411	2.67277	1.98138	2.64997	3.50252	2.88815
RBMS3	4.53352	3.54247	4.46042	4.29569	3.95736	2.65068	3.03129	3.60132	3.38675	2.81795	4.32874	4.5497	4.12346
SPG11	4.51509	4.7135	4.98751	4.79854	4.3209	4.62298	4.23384	4.68867	4.2291	4.28889	4.6835	4.66728	4.93414
TCHP	2.86313	2.89583	3.3147	3.02319	2.70046	3.36246	3.31814	3.03013	2.68522	2.61653	3.24225	3.51859	3.31558
CCDC121	3.20979	2.5086	3.07771	3.36605	2.13802	0.916641	2.19457	3.14786	1.61876	1.68995	3.05895	3.27008	2.35363
SERINC3	2.08741	2.42358	2.30116	2.10654	3.19397	3.04836	1.65254	2.26327	2.46665	2.35121	2.19013	2.57926	2.64232
NOA1	4.75217	4.40316	4.61385	4.93246	4.97701	4.29748	4.23814	4.92463	4.91099	4.84553	4.19131	4.44668	4.20818
SPTLC1	2.73657	1.75446	2.63754	3.12522	3.11251	3.26647	1.68431	3.6079	2.96071	2.47731	1.75962	2.41613	2.61655
PTGS1	2.4659	3.25584	0.584788	1.8615	2.65387	3.41484	3.33709	3.47836	4.09337	2.29026	1.33573	1.81325	2.33698
ITGB1BP1	3.88435	4.83398	4.40069	3.8394	3.89291	3.247	3.00393	4.20815	3.40534	3.97421	4.12567	4.35384	3.22466
C6orf89	3.72746	3.35842	3.39097	3.16139	3.63855	3.94481	3.42204	3.3253	3.44706	3.19705	3.70928	3.65998	3.72749
NMNAT3	3.04205	2.14597	2.72164	3.13124	2.48166	1.2115	1.87691	2.18159	1.74914	2.09503	2.51086	2.90028	2.94312
RBBP6	2.39811	1.8457	2.68015	2.94235	2.33544	1.49953	0.297342	1.67388	1.69316	2.5904	2.02914	1.92441	2.3222
CTR9	3.54969	3.10441	3.42695	3.3825	3.27462	3.4696	3.31682	3.74578	3.783	3.55549	2.86568	2.91023	3.27661
NUDT6	3.06313	2.85397	2.9366	2.6322	3.32552	2.8982	3.56886	3.80386	2.36257	2.84155	2.99101	3.44103	2.82992
ZNF260	3.90681	3.43865	4.15155	4.00164	3.95558	3.87974	3.60003	4.14463	3.99924	3.66161	4.02073	3.74323	3.445
EDC4	4.38967	4.49368	4.47979	4.66976	4.60573	5.17555	4.98912	4.55817	5.01041	4.57698	4.67581	4.65146	4.54576
CEP19	2.54404	1.8234	2.40543	1.93134	2.5261	1.86042	2.97769	3.20428	2.32661	1.02326	2.44519	2.5751	2.33882
LTBP4	6.19775	5.22208	6.5761	5.96145	5.18326	4.32241	4.50538	5.0067	6.03703	5.72289	5.51405	5.45388	4.87956
CRTAP	5.07857	4.61821	5.58198	5.43804	4.91688	5.33577	5.05611	5.14637	4.82792	5.28047	4.87908	5.57111	5.07853
FKBP14	4.66099	4.7388	4.14641	4.73279	4.56907	4.97381	4.78146	5.75252	5.01069	4.12516	4.5254	4.30449	4.23427
SPCS1	5.95388	5.75555	5.86111	5.92437	6.16438	5.89817	5.69937	6.19495	6.04201	5.83829	5.39321	5.82532	5.89615
NUB1	5.07385	4.4991	4.83088	5.00041	4.82743	4.9553	4.49157	4.34627	5.15561	4.84935	4.64034	4.91581	4.84484
TRMT1L	3.66633	3.77671	3.41471	3.60852	3.57486	3.10668	3.68332	4.42321	2.70544	3.87469	3.44724	3.45341	3.40167
ZNF92	0.442517	2.67322	0.834418	0.858911	-1.02531	-0.59661	2.6828	2.10146	0.952956	1.43524	0.772979	0.48671	-0.258011
AMT	4.17708	3.69941	5.28575	5.45493	4.2738	4.55477	3.41731	3.59538	3.75591	3.91982	5.40383	5.21608	4.69102
SUMO2	2.03021	0.787251	2.1446	2.03021	1.61207	2.00012	2.07689	1.97775	1.85117	1.76049	1.70884	1.82979	1.81965
EPS15	3.72954	3.92408	4.79035	4.65362	4.26806	3.83259	3.33221	3.99847	3.46134	3.86154	4.62081	4.27942	4.25171
SH3BP5L	3.58343	3.30321	2.54878	3.77359	3.73647	3.74994	4.08284	3.61172	3.9403	3.50156	3.45141	3.29282	3.45663
ZFP91	5.95371	5.52442	5.61293	5.72451	5.71543	5.35002	5.18909	5.8453	6.05206	5.7008	5.10675	5.42925	5.23374
GSDMD	4.36964	4.67273	4.63202	4.44592	4.55833	5.05341	4.79745	4.72597	3.98255	4.5335	5.04922	4.92631	4.59023
CYP2E1	2.27204	1.11874	3.35316	3.13586	2.65335	1.85063	2.44855	1.79423	2.51083	1.91312	2.62698	3.0296	2.72524
NOL6	2.10578	2.71538	1.1958	2.46518	1.89724	2.6108	2.42385	1.66972	3.21204	2.28453	1.63048	2.27937	2.26519
ROBO4	2.04936	4.79437	3.6776	-0.176333	1.17206	2.90125	4.89001	2.38458	1.06128	1.44552	3.92158	4.30712	4.02409
DCUN1D3	4.31487	4.75197	4.69232	4.19553	4.64942	4.06901	4.7221	3.93157	4.69457	5.1406	4.20887	3.94495	4.99479
ERRFI1	5.40686	5.06349	4.86569	5.96461	6.09348	6.36243	5.80699	6.62934	6.32852	6.19873	4.58012	4.56593	5.67233
TCEA2	5.20597	4.24739	5.29174	5.56368	5.08297	4.71292	4.23418	4.48163	4.52543	4.3869	5.84558	5.4228	4.79638
SKP2	4.18522	4.99045	4.36576	4.45685	4.30719	4.72072	4.92186	5.1357	4.60017	3.87772	4.72956	4.87846	4.11715
CADPS	2.39464	2.34568	1.11419	1.13737	2.59223	2.5632	2.48259	2.2892	1.75528	2.88224	2.04633	1.64806	2.07324
BRF2	4.06479	3.7521	3.50425	3.79011	4.09668	4.0773	3.28777	4.25461	4.1687	3.81221	3.62697	3.86259	3.03525
USP15	3.87309	3.39116	3.82306	3.99936	3.55973	3.60521	3.53998	3.40852	3.69264	3.61923	3.69249	3.6008	4.02516
PLIN1	1.7292	5.50854	3.72386	2.19379	1.07467	0.0283631	2.84384	1.26054	2.43985	0.900129	3.5514	3.10345	3.96317
TUBB	5.12993	5.53662	4.9111	4.99101	5.41101	6.40551	6.38468	5.5775	6.29688	5.36618	5.30407	5.20338	5.46128
THAP4	3.83725	3.64111	3.08905	3.53814	3.21704	3.81883	3.74068	3.85	4.1174	3.68238	3.21291	3.37955	3.06758
HSF1	3.2984	2.38524	2.45412	2.64495	1.89824	1.41664	3.2085	1.77179	2.93815	2.83728	2.63289	2.57103	2.22008
WDR5B	2.22622	2.14752	2.76538	2.68565	2.48985	2.58256	2.38563	2.17174	2.70806	1.79648	2.98564	2.84908	2.33194
CD180	1.65553	2.62516	2.21959	2.06601	1.32678	0.865944	1.75624	2.50367	3.42716	1.82972	0.879618	0.678391	1.67385
CTDSPL2	3.82703	3.30888	3.90754	4.00515	3.45869	3.43268	3.50753	4.26259	3.59599	3.82263	3.32475	3.3303	3.44075
IL15RA	3.77742	3.81222	1.59201	0.51348	2.12774	2.79091	4.04116	2.27936	3.95144	3.86347	2.15688	1.52025	2.58068
PIEZO2	2.03731	2.84913	4.4727	2.72939	3.03759	4.50321	2.24748	2.31166	2.95784	3.61737	3.47827	3.28542	3.31348
EFNA4	3.18209	2.1571	2.35231	2.7143	3.04915	2.63125	2.97558	3.32875	3.18602	2.65058	2.80082	2.15357	2.25261
DRGX	1.93468	2.4668	-1.5085	2.7562	1.83962	1.1561	0.317751	0.993169	1.3096	1.56326	1.77576	1.29631	1.17875
ABCB10	3.82185	4.22072	4.56372	4.47983	4.35654	3.98816	4.20067	4.85632	3.9688	3.77831	4.38823	4.2747	4.08589
CT45A5	1.61186	0.786271	0.108261	1.66329	1.69196	2.80967	2.76946	1.21404	1.07322	1.41545	1.87468	2.90478	1.61367
FLI1	2.44169	4.21459	4.02958	2.89762	3.25583	3.3441	3.71342	3.19265	3.86656	3.78234	2.96708	2.80885	3.94834
ITGA2	4.19129	3.54327	3.53374	3.6411	4.35411	4.92708	5.46052	5.20211	5.98897	4.51188	3.67641	2.77598	3.47575
CSE1L	5.4643	5.56849	4.56389	4.68555	5.05692	5.67784	5.7943	5.95932	5.77655	5.00805	4.86054	5.16247	4.74999
TPT1	6.22652	5.99672	6.70691	6.56425	6.24888	5.98511	5.56333	6.30811	6.18504	6.0503	5.98143	6.07712	6.3655
CLPTM1	4.50696	4.74799	4.85336	4.53545	5.04445	5.04908	4.97307	4.32516	5.39734	4.34307	4.9125	4.90118	4.93795
RAB27A	4.44648	3.74467	3.22069	3.46817	3.55067	3.26892	4.07269	3.97324	4.2693	3.92551	3.241	3.23198	3.45923
IGFBP4	5.21785	6.98478	6.11152	4.26272	5.0039	5.46966	7.24607	5.60283	6.18591	4.67381	5.4389	6.20167	6.5653
ANGEL1	3.87581	3.97722	4.07602	3.3496	3.50863	3.54871	3.81575	3.79336	3.66016	3.16526	3.85387	3.83284	4.05556
RNF149	4.63148	5.84542	5.2046	5.08155	5.38632	5.48766	5.5222	5.48887	5.60606	5.97809	4.87779	4.45378	5.4051
REP15	3.60949	2.7631	2.74033	2.2078	2.85175	3.14386	3.52088	3.22998	3.22296	1.88849	3.45665	3.06058	3.08797
WDR61	5.43256	5.29417	5.22046	4.78926	5.0752	5.05094	5.06125	5.62936	5.36258	4.91055	4.55759	5.02829	5.20467
LASP1	5.56021	6.18518	6.07514	6.3586	6.16624	6.71537	6.10057	5.93064	6.0213	5.58427	6.48733	6.05953	6.79306
MAP4K1	2.30087	3.57307	3.68013	3.02756	2.24099	2.93868	3.88513	3.08059	2.59546	2.34761	3.21144	3.28177	4.17349
ACBD3	4.71741	4.95291	4.75577	5.17069	5.29985	5.26671	4.4418	4.34705	5.57968	5.30879	4.56412	4.77222	5.03549
GAB2	4.73042	4.29697	4.44239	4.93672	4.96591	4.5572	4.54025	4.49612	4.7532	4.87663	4.48954	4.18748	4.92068
AKTIP	4.32738	3.8424	4.08016	4.29024	4.06209	3.371	3.30221	4.51151	3.57397	3.73237	3.67961	3.97541	3.88878
PMEL	2.55431	1.29235	1.9414	-0.0856197	2.72194	1.30969	2.68483	1.47004	1.70999	2.17527	1.99802	1.87718	1.67987
WASL	5.42373	4.92297	5.73094	5.70921	5.59437	4.98294	4.96709	5.41558	5.09387	5.71412	5.20979	5.16405	5.30058
TRAPPC6B	3.12423	3.02002	2.63888	2.56836	3.17363	3.31644	-0.572563	1.65862	3.1762	1.36605	2.76959	3.14212	3.05943
TNFRSF10D	4.15573	3.39215	2.39221	1.27416	2.35992	3.16797	4.97	3.88181	4.39878	4.96042	1.64943	1.62778	2.49807
NUP214	4.00721	4.86823	4.53931	4.59675	4.86118	4.95593	4.66105	4.54933	4.79815	4.17183	4.6897	4.70539	4.85128
TMUB1	4.53792	4.51937	4.62063	4.49056	4.80306	4.83708	5.1982	5.52547	4.47222	4.63129	4.62231	4.57819	4.39769
HEATR3	2.42554	2.89268	3.3155	2.43382	3.28478	3.4181	2.48112	3.97916	3.16685	2.40457	2.70995	2.7635	2.43922
HEG1	4.06115	4.87324	5.19354	4.50936	4.22616	4.53514	4.90198	4.55603	4.50335	4.53052	4.18124	5.10123	4.76467
MORF4L2	6.00176	5.46554	5.73132	5.74843	5.95542	5.83106	5.5102	5.6424	5.90823	5.33802	5.58404	5.81151	6.05204
NBR2	1.72162	1.59288	1.36592	2.10788	2.6949	1.87852	3.03398	1.80653	1.53993	1.52886	2.56142	2.78541	2.2584
TP53I13	5.22483	4.52741	5.36403	5.45574	5.5583	5.46794	5.05086	5.60772	5.40641	4.93004	5.31891	5.09954	4.95227
DCTN5	4.65209	4.89959	4.09546	4.31558	4.78067	5.06016	4.88968	4.26554	5.1835	4.32077	4.55432	4.79332	4.83762
GSDMB	3.37399	3.8035	4.12794	4.44176	4.09747	4.54125	3.51544	3.9163	4.10328	3.76296	4.49911	4.21802	3.40038
MIS18BP1	3.96411	4.52519	4.86991	4.61237	4.47123	4.80091	4.3686	4.7565	4.51414	4.41043	4.253	4.26797	4.8039
SNX19	2.55342	0.996354	1.86284	2.15285	0.168074	1.85464	1.7846	0.99576	2.1817	1.20308	1.7284	1.88455	1.95956
AMFR	2.97553	2.44029	3.45018	3.01764	2.93114	2.45026	2.59663	0.993633	3.50157	3.30549	3.39777	3.17225	2.83104
CTSZ	4.09549	4.53564	4.59016	4.59847	4.53286	4.92707	4.18065	4.87633	4.58621	5.04099	4.08843	4.02142	4.29056
CDKN3	2.34329	4.33539	2.90806	3.27563	4.36834	5.06756	4.4969	4.97844	3.95791	3.67346	3.32389	3.23973	3.96903
SRRD	3.3748	3.80936	2.51976	3.10983	3.3624	4.00683	3.81107	4.01563	4.46526	3.67665	2.78652	2.9141	2.79942
BSX	1.97554	1.26791	0.619169	1.92337	2.61127	2.02019	0.0235602	1.30369	1.35506	0.960846	1.68108	2.04105	1.85966
MEG3	1.76629	2.5826	2.30466	2.93064	2.5032	3.05694	2.41057	2.01395	2.48012	2.31499	2.81924	2.75192	2.71333
ALG10B	2.46693	2.6724	2.77046	2.18437	2.52911	0.982294	1.52953	2.85543	1.78184	1.60511	2.52906	2.18457	2.16534
BMS1P1	3.6235	2.83746	3.45871	3.76291	3.53897	3.52899	2.80105	2.5176	3.70819	2.78213	4.02903	3.75293	3.47304
COQ10A	3.8066	3.74442	4.03247	4.42517	3.60955	3.92721	3.53064	3.68971	3.44035	3.60112	4.07748	4.47831	3.89058
TRIM56	4.28242	4.10473	4.14982	4.64534	4.22627	3.99394	3.33778	4.1082	4.47481	4.0344	4.17629	3.96539	3.83393
BZW1	5.91432	5.40311	4.72513	4.77757	5.85882	5.66799	5.34465	6.42976	6.57586	5.94305	4.44841	4.41923	4.58344
CALM3	6.65334	5.72724	6.61166	6.83739	6.6442	7.09082	6.31234	6.15937	6.52164	6.33905	6.47964	6.60567	7.085
RING1	5.88176	5.49572	5.6395	5.79109	5.62873	5.8498	5.60003	5.51933	5.72631	5.22405	5.77912	5.94152	5.82678
PSMB6	6.51188	6.18251	5.67014	6.10053	6.21436	6.51655	6.41606	6.71173	6.31754	6.1678	5.77189	6.13295	6.12231
RBMS1	6.37378	5.56148	5.10176	4.93668	5.70684	5.15848	5.88994	6.38576	6.25004	5.99867	4.95712	4.66869	4.95572
STK3	5.06287	4.83164	4.81147	4.87313	4.85341	4.48567	4.60866	4.57069	4.83808	4.84369	4.85222	4.68289	4.8106
UQCRQ	6.19052	6.15399	5.85434	6.18261	6.38147	6.5374	6.52105	6.19887	6.13286	6.1476	6.08911	6.36809	6.42941
RPL35	2.60807	2.88582	2.39929	2.76235	3.17138	3.00434	3.10532	2.96604	3.08277	2.8174	2.56024	2.69053	2.94401
SP2	3.51435	3.40314	4.04541	3.98245	3.70924	3.47006	3.29285	3.28404	4.38288	3.79047	3.50052	3.30779	3.50474
CCR10	2.88229	-0.766454	2.06393	1.87753	2.4805	1.37488	1.08968	2.24969	1.49356	2.84147	0.804943	1.58426	0.812765
CRK	3.78314	3.43733	3.47333	3.73968	2.96933	3.15628	3.69207	3.04835	4.19305	3.75358	2.95604	3.41822	3.42827
SOBP	4.74365	3.5384	3.55301	4.26322	4.29132	3.41741	3.87306	4.1498	3.59802	4.30107	3.89979	4.13783	3.63657
SKIV2L	4.74842	4.67696	4.74842	4.68368	4.80795	5.15858	4.46078	4.94223	4.68454	4.18172	5.04168	4.89281	4.68672
ZDHHC14	2.55949	0.788232	2.90117	2.35281	2.79832	2.5792	2.05309	1.69944	2.39566	2.99561	2.75068	2.07933	1.98292
GCNT1	2.82556	3.62343	3.59426	3.96339	3.98404	4.34356	2.9878	4.10363	3.85169	3.6025	3.54799	2.57073	4.08191
DUSP14	4.9624	4.66328	4.07131	3.03562	4.70388	4.61053	4.80288	4.47161	5.92327	5.47959	2.9704	3.48258	4.31996
ZNF75A	2.80657	2.74626	3.52598	3.54928	3.50164	3.57468	3.20051	3.88561	3.30266	3.10544	3.28229	3.25025	2.80652
SLC25A19	4.28839	4.54108	3.31883	3.11574	3.52639	3.92959	4.4296	4.49075	4.89546	4.08205	3.19748	3.49579	3.19474
IFT88	2.60021	2.68751	1.96876	2.232	2.3375	1.7221	-0.798716	2.05841	1.72579	2.06178	1.989	1.99117	1.4119
IRF8	1.91154	4.77844	4.83038	4.05075	3.91522	4.32413	4.4609	5.71592	3.39511	4.28386	3.4956	2.90685	4.67102
PI4KB	4.52004	4.35625	4.69241	4.5771	4.58348	4.4482	4.13259	3.93015	4.69347	4.42007	4.56073	4.56605	4.56493
USP22	3.49011	3.57761	3.30256	3.01969	3.31535	3.66534	3.26268	3.16298	3.82097	3.26558	3.33074	3.19642	3.41931
PREPL	4.82516	4.10827	4.64035	4.88401	4.39074	4.03676	3.69517	4.04943	4.53482	4.47851	4.47273	4.67167	3.9604
RABL2A	2.24375	2.63559	1.51875	2.07223	2.41692	0.764278	2.20977	2.14969	1.66453	1.50198	2.35966	2.39764	1.93962
VPS52	4.15652	4.14995	4.19851	4.24603	4.29774	4.65369	4.22355	3.83945	4.12192	4.05123	4.7789	4.58955	4.19994
FAF1	3.78734	3.10471	3.56838	3.3981	3.51831	3.70393	3.89232	3.82716	3.52865	3.24496	3.42323	3.62822	3.69246
RPS14	7.05875	6.9511	6.88126	7.26145	7.06778	6.96782	7.12641	7.04026	7.17043	7.09343	6.68263	7.28626	6.75034
COL23A1	2.08136	2.43293	2.97418	1.68297	1.96793	2.40322	2.05134	1.57498	2.40235	2.27321	2.29911	2.51068	2.36247
RBX1	5.75164	5.86151	5.25032	5.5753	5.74324	5.93688	5.4294	6.13583	5.67973	5.50137	5.33025	5.56162	5.53816
LYPLA1	4.00691	3.9733	3.11301	3.73341	2.84719	3.58117	3.99476	4.74093	3.80354	3.34004	3.08847	3.30859	3.41906
ZNF586	3.23204	3.90328	4.43146	4.17023	3.78202	4.15179	3.82821	4.09323	4.52009	3.33082	4.07352	3.95532	3.58214
RBM15	4.19874	4.723	4.26258	4.07363	4.35774	4.78471	4.71806	4.46886	4.33377	4.03868	5.26432	4.93573	3.65954
C9orf72	2.84474	2.87746	1.77089	1.70432	1.36887	2.45946	2.38142	1.91916	1.59537	1.78499	2.74213	2.54113	2.76015
PPP2R5E	5.4262	5.2028	5.44566	4.75257	5.03916	4.93057	5.13558	5.80588	5.08315	5.02064	4.94898	4.90811	4.9284
CACNA1C	4.5835	3.12828	4.44932	4.9107	4.16873	3.7737	3.85816	3.02131	4.05712	3.91799	4.72028	4.73553	4.37242
PHLDB1	5.05477	5.50818	5.75016	5.47323	5.28626	5.85956	5.39604	4.70786	5.98159	5.67154	5.73707	5.49865	5.18484
TRIM62	2.76322	0.321921	1.80276	2.40503	0.956592	2.63925	2.13875	1.45988	2.47876	1.68774	1.6504	1.99933	2.1212
NDUFA3	1.90781	1.79155	1.19404	1.84395	2.59483	2.6912	2.45919	2.00776	1.87228	1.92739	1.90774	2.21743	2.56933
ATRX	3.49086	2.85082	3.3249	3.58982	3.37048	2.99985	2.75616	3.29359	2.71322	2.96997	4.02579	3.21308	2.99615
CSPG4	5.43349	4.6987	4.70403	5.2987	5.21915	5.80504	4.34484	5.31009	5.6838	5.46235	5.10426	4.47364	4.38141
PINK1	4.6305	4.49313	4.62547	4.9312	4.8891	4.26706	3.97954	4.39973	4.21364	4.28807	4.46711	4.83274	5.00599
FCGR2A	2.62786	5.53081	5.00888	4.78224	4.67006	5.33664	3.63762	4.78088	4.66727	5.28332	3.64007	3.47562	5.40509
ASH2L	4.96669	4.87509	4.96214	5.14427	4.89001	4.92713	4.81133	4.91587	5.05286	4.82052	4.58345	5.00023	5.10447
INS	1.7462	2.1835	0.766699	0.692001	2.09731	2.46414	2.45379	1.44727	2.10371	1.94044	2.23281	1.6626	1.41849
TEC	1.18538	2.21803	1.49591	1.28988	2.53053	1.96149	0.877699	1.32322	1.3947	1.7102	2.42573	1.69194	1.51104
PLD3	4.98012	5.12944	5.87676	5.38717	5.45285	4.9685	4.70506	4.9561	5.28948	4.91793	5.21106	5.20827	5.61403
PASK	2.74705	4.10487	2.74233	1.84746	2.47472	2.90408	4.42646	3.25273	1.94097	3.06215	3.6915	3.67291	2.79166
HSBP1	5.44263	5.63106	5.42526	5.49551	5.18135	5.59792	5.9266	6.27372	5.74838	5.30015	5.10178	5.32635	5.31448
PDPR	3.53069	4.6588	5.038	5.11068	4.64193	5.67364	5.14488	3.6847	4.11373	4.43636	6.08234	5.77563	5.0102
EIF4A3	5.49451	5.90076	5.22424	5.36155	5.25861	5.71442	6.09644	5.7719	5.9872	6.19921	4.60036	5.00855	5.87262
PRPS1	5.32496	4.80799	4.20829	4.26553	4.38604	4.42334	4.92665	4.8665	4.89404	5.16888	4.24401	4.2071	4.29972
ZC3HAV1	5.41013	4.92791	4.7985	4.85683	4.97152	5.11833	5.52931	4.68964	5.00789	5.41164	4.65461	5.04536	5.62405
SPTBN2	2.10908	2.05828	1.27335	-0.789249	2.43208	1.88855	2.00426	0.931565	1.56787	1.59406	1.39299	2.17608	2.04749
CCND2	5.7417	5.17167	5.28472	5.49084	5.10245	4.92934	5.46673	4.96423	5.55597	5.45679	4.74636	5.5753	5.45868
AP3M1	4.90155	4.45495	4.54921	4.76744	4.58118	4.52224	4.56383	4.64712	4.93502	4.15249	4.53564	4.64588	4.69102
FBXO7	3.55582	3.03939	3.1739	2.82064	2.67088	3.41528	3.6352	3.35325	3.09591	3.07993	3.12477	3.11398	3.34306
RPS6KL1	2.54018	2.89077	2.15924	1.13994	2.67948	3.2204	2.52498	2.22724	2.14537	2.59819	2.64468	2.68407	2.53381
NANP	0.560443	1.36558	1.59708	1.60941	2.04696	2.97073	2.37117	2.48334	2.37751	2.6081	1.33295	1.37722	0.7905
POC1B	3.6709	3.78186	4.18814	3.99908	3.99364	3.43068	3.14119	4.43664	3.71404	3.58849	3.52791	3.5741	3.60118
DFFA	4.56365	4.0982	3.71987	3.89221	3.9857	3.76151	4.42999	3.97683	4.2988	3.96083	4.30627	4.15853	3.61508
MTX1	4.40125	4.57379	3.724	3.91836	4.15664	4.3484	4.75339	4.22317	4.61042	3.97953	3.97395	4.26599	4.4985
SLAMF8	0.108203	3.53824	4.29915	2.93499	3.25783	3.99301	3.35386	3.59373	2.00755	4.43708	3.11572	1.87548	3.75452
PDE1C	0.953825	2.17164	2.41124	-2.62247	-0.197292	0.330238	2.61011	0.154095	-0.748378	1.30268	1.21178	2.02473	1.51418
HCG22	0.453967	2.39144	0.68668	1.60142	1.95706	1.44285	2.04914	1.43646	1.51349	1.83224	1.23274	0.963212	2.28123
INPP1	4.96272	4.94746	5.25098	4.87196	4.45411	4.54369	4.91331	4.82622	5.34555	4.77291	4.3803	4.81715	4.86856
SDHB	5.79602	5.58989	5.07398	5.38161	5.55165	5.68946	5.75541	5.93742	5.84905	5.59426	4.86714	5.43999	5.48523
MAPK3	5.38409	5.46118	5.2043	4.98037	5.16688	4.95661	5.30475	4.77717	5.59512	4.87169	5.13863	5.19518	5.552
VASN	6.62499	5.63052	5.53776	6.09153	6.18018	5.99539	6.27947	5.61191	6.50675	7.0883	5.79537	5.66354	5.58452
RANBP10	3.64548	3.92373	4.08784	3.7766	3.64952	3.92304	4.21178	3.45994	3.80918	3.79903	4.08938	3.99323	4.09674
ZNF577	2.44124	1.6138	1.72816	1.29104	1.93447	2.23662	2.54125	2.28045	1.56677	1.592	1.85384	2.57805	2.02509
PPP1R21	4.31096	4.23951	4.85348	4.73104	4.39823	4.42977	3.9626	4.50131	3.88484	3.86699	4.86192	4.64839	4.70601
COPZ2	3.9436	3.48783	4.13948	4.63324	4.73913	4.50795	3.0691	4.49284	3.99578	3.84796	3.81421	4.15991	4.16892
SLA	2.06804	5.81435	4.77864	3.93004	4.65113	4.45002	5.38669	4.08091	4.03338	5.70093	4.46242	3.42948	5.17318
EPB41L4B	2.29654	1.36707	1.27434	2.33199	-3.17914	2.99402	2.87926	1.14205	1.36228	2.36077	0.511527	1.84563	1.97521
RAB23	4.38871	3.65825	5.07256	5.51384	4.45093	4.18303	4.37973	4.16496	4.53134	4.04171	4.73429	4.95723	4.71116
TMEM114	4.11365	4.26607	3.61316	3.89605	4.43865	3.86825	4.28143	2.70114	5.03034	6.50932	3.91665	4.57637	2.06014
SLC25A20	3.00045	3.02241	2.10391	2.82208	2.81996	1.80926	0.966577	1.82424	3.2346	2.29981	2.14082	2.4074	2.44481
DEGS1	5.09909	4.74538	5.20774	4.97566	5.30214	5.09596	5.03095	5.42176	5.19733	5.12792	4.97954	4.92024	4.61504
HYAL3	3.77982	3.30068	2.50749	2.78717	3.76663	3.62288	3.75813	3.26581	4.13008	2.67066	3.39939	3.42928	3.31357
HINFP	3.74801	3.01578	3.36012	3.34782	3.62318	2.99908	3.26036	3.12952	3.98184	3.36866	3.23292	3.26184	3.02571
SULF2	3.64794	4.70886	4.9832	4.19644	3.97871	3.88276	4.76321	4.21645	3.5371	4.19746	3.96129	4.95305	4.99686
LTBR	4.22769	4.64179	4.19216	4.55151	4.79236	4.5996	5.42871	4.73656	5.3	4.52591	4.44056	4.20575	4.552
RRAS2	3.89377	3.53094	3.46301	3.92789	3.37614	3.88326	3.99169	3.87165	3.75535	3.65873	3.41125	3.69724	3.88613
IFRD1	4.75201	4.13845	5.06712	5.15628	5.01569	4.58648	4.55631	4.87812	4.51979	4.9817	4.73797	4.3922	4.94072
ALDH3A2	4.28097	3.2821	3.33797	3.89403	4.06269	2.88706	2.34715	4.19999	2.6206	3.81787	3.12875	3.47841	3.51149
LCMT2	4.37951	4.10801	4.13047	3.99136	3.8871	3.5724	3.67894	4.02056	4.42929	4.16731	3.64666	3.76073	3.70497
DUSP26	5.45499	3.56509	5.06108	5.34615	4.79011	3.05147	3.56256	3.92911	4.35301	4.66152	4.42464	4.74868	4.45171
ZNF283	3.11184	2.01694	2.38273	2.41214	2.85557	3.11284	2.93709	3.305	3.28768	2.49314	2.46062	2.32006	2.33629
PARVB	2.87759	2.74463	2.61423	2.7038	2.31296	2.54974	2.69069	2.77158	2.9329	2.63138	2.32387	2.17609	2.99487
EGLN3	3.41501	2.81603	1.0749	-0.405075	-0.176454	1.2006	1.84271	3.94056	0.0370614	1.88756	1.30741	0.490243	1.1812
TPP2	3.44425	3.07193	2.58076	2.95494	3.447	3.7918	4.16251	3.43906	3.55426	3.10762	3.69551	3.12137	3.21779
SLC25A15	3.90897	3.92124	2.9612	3.17727	3.15748	3.90097	4.20717	4.15614	3.91363	3.28142	3.5799	3.49087	3.22385
PTGIS	6.06253	5.56587	5.3274	5.83156	5.64357	4.52118	5.1272	5.2737	4.9881	5.37358	5.38414	5.92177	5.62701
SPCS3	3.77533	4.04115	2.95811	3.00293	3.72184	3.25185	3.85171	3.61823	4.13953	3.26309	3.48233	3.07658	3.5132
TMEM101	4.55367	4.59982	4.01497	4.56359	4.28275	4.68009	4.21923	4.81948	4.28528	3.83958	4.42013	4.57078	4.47353
MPPE1	2.67974	0.42718	2.54779	2.14682	2.85927	0.692122	2.97817	1.83979	1.49363	1.85259	2.16711	2.69212	2.50753
ANKRD33	4.16764	4.73155	4.82184	4.17088	5.02656	4.27499	4.61512	4.01101	4.29849	4.4194	4.95836	4.67711	4.83251
PPFIA4	1.81421	2.46812	1.2673	3.85521	-0.124658	2.8897	1.25045	2.80374	1.37657	1.81245	2.56843	2.61063	0.68418
MLKL	5.37193	5.01262	4.38764	4.42346	4.92311	5.0975	5.45236	5.46645	5.50006	5.32634	4.27534	4.5189	4.59318
HOXB6	2.75785	1.26521	2.20952	2.34374	2.06661	0.59323	1.28759	0.748372	1.91086	2.43487	1.24354	1.83585	2.79966
UBR7	4.57968	4.58815	4.77578	4.98455	4.62322	4.8765	4.43046	4.77832	4.97032	4.99892	4.46476	4.47505	4.3662
CMTM3	2.41297	1.92118	2.3154	0.618801	2.43183	2.43914	1.41942	2.26287	2.4794	2.40914	1.48504	1.22807	1.90938
THOC5	5.23421	4.11013	3.66195	3.93529	4.9344	4.87802	4.8539	4.17771	4.49669	3.53483	4.80088	5.36031	4.77149
TNS3	6.10865	5.07536	6.44514	6.25082	6.51279	6.12674	5.17125	5.35357	6.36234	6.50259	5.60956	5.65526	6.20954
ANKRD36B	3.98627	4.51353	5.29768	4.89186	4.70713	4.21563	3.76316	4.00965	3.63276	4.12697	5.40758	5.00421	4.77055
SPATA18	4.08684	1.96489	4.06595	4.18465	4.27419	4.39506	1.74603	3.75782	3.17818	3.69779	3.26012	3.86203	3.65876
TAF1B	3.92802	3.9348	3.63864	3.52551	3.70247	3.93418	3.60678	3.84256	3.61078	3.45272	4.27165	3.52345	3.7563
CACNA1S	2.88744	2.2144	2.34286	1.76177	2.76425	2.93467	2.16377	1.94019	3.21142	2.07485	2.55188	2.3883	2.5523
AMD1	5.22508	4.68053	4.05319	3.95259	3.76854	3.63623	4.71487	4.70761	5.14549	5.33322	3.29599	3.72511	3.669
SLC25A13	3.67904	4.62198	4.19601	3.11454	3.64031	4.00615	4.56526	3.92501	4.47589	3.43735	3.95462	3.88583	4.18561
NDUFB4	2.7422	3.2487	3.35605	3.54738	2.99645	3.63257	2.6362	3.25392	2.99475	3.33353	2.93642	3.25239	3.20743
GYPC	5.21119	6.66042	5.33023	5.50855	5.5905	5.3997	6.45614	5.29847	5.9095	6.30886	5.08947	5.75563	6.03139
FCN1	0.934413	5.7637	3.26427	2.69384	2.16517	1.36273	5.2612	4.05971	4.97825	4.82744	0.919044	0.640513	3.56569
ELMOD3	2.71164	3.31417	3.46644	3.0003	3.64263	3.44803	3.07127	2.99025	3.31405	2.7718	3.7775	3.53734	3.03005
STK25	4.83055	5.09048	4.95649	4.86626	4.82031	5.26555	5.30517	4.73564	5.06052	4.46877	5.29627	5.27278	5.17027
ESAM	4.11557	5.755	5.40074	3.70649	2.72544	2.9334	5.76589	4.64271	3.82112	3.90641	4.00742	4.73568	5.19774
GSTM1	2.55996	4.00217	2.50096	2.91925	5.00983	5.32428	2.21698	3.55035	3.44618	2.90365	3.5443	4.04723	3.8207
PCDH9	2.98614	0.719818	1.88008	-0.0861113	1.78335	1.90484	0.737559	0.804088	0.845983	2.18107	1.48989	1.17244	2.32002
HNRNPF	3.23884	3.34443	2.2645	2.87166	3.24646	3.83401	3.48823	3.55469	4.20083	3.69501	2.27012	2.70091	2.80746
ZNF282	3.46402	3.32543	3.04475	3.31245	3.9839	3.9916	4.09199	2.26271	4.3181	3.66713	3.77382	3.97602	3.69672
LMTK3	2.87411	2.77611	3.66058	4.74789	3.47118	2.79823	3.23695	2.94953	3.31971	3.49128	3.41817	4.19515	2.91653
RPL18	3.87142	3.82487	3.95591	4.02397	4.46873	4.26056	4.25733	4.46264	4.20515	4.02807	3.74684	3.9056	4.13361
TMEM52	2.14357	1.22124	1.53145	2.4624	1.08982	2.72143	-1.4774	0.809145	1.18911	2.02878	1.86563	1.89762	0.929164
LTC4S	0.760329	2.47642	4.59247	3.65733	3.74566	4.13787	0.584885	2.56791	3.4535	3.49446	2.51502	1.89676	3.59023
LMF1	2.42398	1.31362	2.8088	2.67789	2.02779	2.86492	2.02677	1.9576	2.49177	1.85387	2.69394	2.85446	2.08331
ZDHHC18	3.65192	3.93153	3.19136	3.10405	2.79563	4.11013	3.6659	3.31912	4.26864	3.29781	3.38433	3.00531	3.72358
OAF	2.69	6.52057	6.36923	3.1971	3.92424	4.80997	5.9258	4.7971	4.70318	3.60676	4.00832	5.55647	6.33956
TAF6	2.86073	2.06596	2.66321	2.63418	3.04318	3.5095	3.04148	3.16342	2.61476	2.93396	2.83886	2.84818	2.61058
CDC37	6.31271	6.4024	6.0374	5.964	6.05062	6.5236	7.02785	5.68262	6.67041	6.54728	5.89756	6.47837	6.57416
ITGB5	6.86241	6.10742	6.9934	6.7338	6.56487	6.30198	5.94774	6.12247	6.90479	6.43947	6.2775	6.51873	6.60868
FHL2	6.00167	4.76002	5.46159	5.83547	5.37028	5.89489	5.12142	5.21829	6.53828	6.0029	5.0746	4.87738	5.24565
WIPF1	4.35433	4.19634	5.09057	4.81378	4.53419	3.91633	3.66957	3.82582	4.13981	3.71115	4.92127	4.88075	4.74675
SPESP1	3.39297	3.22094	0.779854	3.08292	1.74834	1.50745	3.26937	3.62742	2.32657	3.12401	0.922188	2.55639	2.32281
LINC00158	1.55561	0.659142	2.11933	-1.19178	1.48992	2.37257	2.46903	2.29693	0.47305	0.730857	1.40362	1.69438	1.92345
TRIM36	3.41486	1.08785	0.895132	1.51624	3.13778	2.4348	1.10963	2.2369	0.388873	1.67794	2.87138	2.14816	2.64248
LRRC47	5.12001	4.44705	4.72842	4.6772	4.81277	4.59802	4.68463	4.96449	5.08515	4.64891	4.48566	4.61665	4.42838
CWF19L2	4.23618	3.91282	4.31024	4.49304	3.70493	3.55334	3.67933	4.19788	3.61768	3.89222	3.95826	4.14789	4.04443
DDAH1	4.7945	4.57785	4.73957	4.85529	4.53523	5.34363	4.18714	4.91843	5.63254	4.37727	4.32196	4.46844	4.57452
PIP5K1C	4.31856	4.31235	4.52769	4.85549	4.85665	4.75887	4.72414	4.03421	4.80966	4.33944	4.6442	4.98581	4.84037
GVINP1	2.89424	4.59445	4.64061	3.11409	2.78582	3.53569	4.59209	3.87033	3.30405	3.42308	4.09933	4.10032	3.76005
JOSD1	4.15084	4.22076	4.23797	4.04102	4.3541	4.33821	4.60794	4.21957	4.42387	4.33154	3.81005	4.2032	4.58652
ZNHIT6	5.13095	4.84265	5.09021	4.75832	4.91876	4.33223	4.22503	4.3725	5.32249	4.99475	4.72694	4.65951	4.40398
RGS10	2.96946	3.34142	3.36626	4.08404	4.10193	4.20417	3.4582	4.18338	4.21886	4.02958	2.94535	2.86269	3.68903
PDE4D	2.45839	3.12552	1.76054	1.82423	-0.737298	1.51578	1.96604	2.2791	0.505547	0.860105	2.18557	2.37561	2.36871
CRBN	4.78778	4.49709	4.99434	4.83917	4.61932	3.8965	3.76584	4.97304	3.87943	4.21235	4.60192	4.62296	4.60071
KCND1	2.80449	2.29712	3.19869	3.43274	2.61313	3.41486	2.3899	2.21014	2.89485	2.8296	2.83294	3.39306	3.16645
HPX	0.820782	1.2841	1.00742	2.2473	2.19998	2.7844	1.44881	1.27514	2.59247	1.9121	1.91666	1.23871	1.36467
NAAA	4.39357	3.61742	4.2073	4.18897	3.75129	3.83692	3.07244	3.33933	4.56291	3.73808	3.76178	3.92607	3.88115
RBPMS	1.38513	1.17957	1.57891	0.432605	2.65795	0.76892	1.13597	0.882649	0.999759	0.853572	1.59111	1.95775	1.74635
C4orf48	4.06944	5.83132	5.60899	5.12635	5.58144	6.10918	5.94525	5.52019	5.02205	5.5241	5.6812	4.95704	6.09799
TBC1D10B	3.35942	4.22512	3.37242	3.50814	3.7033	4.50535	4.03063	2.66665	4.17634	3.84942	4.11976	4.11991	3.99546
C2orf69	1.74002	2.20827	2.36889	2.67247	2.3361	3.10466	0.790341	2.92123	2.78609	2.49741	1.57852	1.60593	1.83527
CCND3	5.01503	5.79688	5.57387	4.89926	5.28493	5.30461	5.87777	4.91127	5.72855	5.09365	5.54575	5.27233	5.71415
NFYB	3.31725	2.98011	3.10505	3.16142	3.59674	3.67878	3.22847	3.78648	2.90959	3.14075	3.35809	3.2981	3.24559
STARD9	1.69184	1.58993	0.214021	2.8708	1.63908	1.75535	2.64676	1.30529	0.852002	1.5427	2.52287	2.44398	2.22347
RILPL2	4.50473	3.95587	4.45077	4.59016	4.43708	3.73206	4.39925	4.74841	4.28968	4.76869	3.76629	4.01438	4.12369
MED15	3.06334	2.98017	3.06587	2.99775	3.55568	3.19308	3.66493	3.4421	3.57015	2.82173	3.23976	3.24814	2.95253
TTC30B	1.61402	2.06073	1.79237	2.13472	2.14841	2.66694	0.910531	2.6539	1.68633	1.6136	2.22692	2.48131	0.901734
BATF	0.246421	4.0091	1.42623	0.868206	1.74446	2.46883	3.40484	3.16115	1.96958	3.1296	0.961162	0.783944	2.5426
RSF1	3.58457	2.69572	3.00278	3.23121	3.38703	2.51667	2.94704	3.30195	3.24514	3.20476	2.53883	2.8768	3.15415
TPI1	3.99245	3.80866	2.12848	2.45829	3.2004	3.65514	3.60961	3.97672	4.31304	3.36876	2.77649	2.70693	2.56398
HECTD2	3.44254	2.89303	3.24052	3.37554	2.92691	3.54999	2.85282	3.34896	3.18372	2.74039	3.67814	3.08899	3.04989
CIDEB	2.06433	3.5937	3.1555	2.61813	2.16258	2.29268	3.02558	2.63201	1.94786	2.14729	3.07979	2.95724	3.55179
MID1IP1	5.19327	4.02041	4.12353	4.27774	5.00996	3.98378	4.05214	4.3339	4.90014	5.46408	3.29064	3.99246	4.37365
C1QBP	5.5325	5.93328	4.59476	4.59556	5.20352	5.66956	6.18915	6.20023	6.11769	5.40622	4.58425	5.16162	4.87544
XPNPEP1	5.40852	5.64467	5.26028	5.43879	5.51819	5.59569	5.71397	5.82493	5.79294	5.28218	5.41042	5.4598	5.13958
PPIC	5.1959	4.56945	5.50576	6.21892	6.03852	5.74097	4.65796	6.39142	4.9308	4.70743	5.637	5.27315	5.57148
NCOA1	4.93369	4.61587	5.12363	5.00188	4.66915	4.33867	4.08018	4.64695	4.53587	5.08397	4.55293	4.52549	4.66928
ZNF823	3.56128	2.91079	3.49161	3.70331	3.17379	3.41283	3.42311	3.84888	3.32	2.84871	3.5315	3.47125	3.23474
MIPEP	3.96563	3.82679	2.97741	3.14095	3.8339	4.01157	4.10725	3.89929	4.30173	3.25645	3.269	3.70107	3.74934
ZNF672	4.53208	4.20308	3.91759	3.95178	4.1006	4.35092	4.53054	4.15522	4.8217	4.53451	3.83206	4.06721	3.8957
CDC26	1.19922	3.07424	-0.150695	0.768185	2.5883	1.97812	1.17005	2.86626	1.94415	1.48522	0.81303	1.24319	1.07223
ATF5	4.68568	5.00817	3.8437	3.82125	4.16849	4.22731	5.39942	5.08723	4.62601	4.56127	3.82363	3.78115	4.8588
FUNDC2	2.51774	2.39837	2.61752	1.03569	1.40482	1.67253	1.8966	2.52108	2.09767	1.58838	1.53856	1.89194	2.1012
NAA15	4.12483	3.89727	3.29294	2.80027	3.19046	3.34433	3.33806	4.42335	4.15483	4.19369	2.7194	2.70292	2.53086
PTPRR	2.35066	0.823201	2.21162	2.51738	2.30413	2.37637	1.95378	2.74022	1.33228	1.37114	1.61669	2.7688	2.80679
DHRS12	2.18227	3.00635	2.79023	2.61814	3.46498	3.09652	2.61476	2.66	1.81269	2.8743	3.17901	3.10578	3.39925
ABCF2	3.61583	3.47339	2.41364	2.71341	3.55986	3.92688	3.76901	3.19068	4.3341	3.65035	2.80716	3.34509	2.86988
CNOT1	5.34082	5.30634	5.32992	5.31124	4.9185	5.09007	4.95796	4.21293	5.25201	5.10812	5.71314	5.4748	5.25278
CUL2	4.56723	4.40525	4.51918	4.67802	4.4753	4.58034	4.83721	5.26577	4.94509	4.52416	4.18489	4.41361	4.093
ANKRD49	4.11556	3.72948	4.20668	4.40913	3.92358	3.59129	3.39971	3.85606	4.20127	3.98497	3.95858	4.03355	3.38759
MEX3D	2.74085	3.07151	3.08983	2.89034	3.45955	3.53082	4.11941	2.16165	3.45749	3.21617	3.658	3.59308	3.60024
PPT1	5.69762	5.89436	6.17097	5.78974	5.91587	6.04014	5.3612	6.15777	5.44695	5.69416	5.75022	5.8258	5.99478
ZNF16	2.84267	1.88856	2.40823	3.10894	3.17778	2.17919	2.60536	2.29319	3.17961	2.79476	2.38196	2.76955	2.24753
CLN3	3.26765	3.48667	3.51678	3.0366	3.73215	3.98079	3.75408	2.97022	3.56233	3.17773	3.76778	3.88196	3.85778
BRPF1	3.93728	3.63752	3.50555	3.75495	3.94311	3.56698	4.13942	3.81311	4.25333	4.35636	3.62407	3.3357	3.31219
RHOT2	4.25891	4.47919	4.44	4.48829	4.52841	5.00783	4.67381	4.87337	4.27094	4.17913	4.65467	4.7048	4.54728
BACE2	4.90604	4.87512	4.7206	4.70824	5.43663	5.20346	4.80398	5.28222	4.82184	5.03545	4.68813	4.55155	5.2053
CYP4X1	3.92785	2.51037	4.40163	4.39629	3.85295	0.800409	1.66139	2.67061	2.61192	3.10709	3.49431	3.50208	3.44393
IGFBP6	6.07139	6.67409	5.75523	5.43118	6.16194	6.28159	5.70358	5.18932	5.63321	5.76664	6.50046	6.30879	6.6271
DRAM1	4.0742	4.8415	4.38121	3.90908	3.88744	4.44923	4.01167	4.84034	4.69162	4.40878	3.55981	3.71351	4.08985
AP4B1	4.09373	4.81563	4.76262	4.61449	4.72251	5.0574	4.93582	4.56597	4.88507	4.13213	4.86487	5.06611	4.69632
PPP1R13L	4.60191	3.01689	3.27217	4.08571	3.80929	4.01058	3.77288	3.60322	4.89388	3.97586	3.92252	3.49435	2.9568
EI24	5.70297	5.37078	5.05268	5.12612	5.25614	5.31794	5.67845	5.05281	5.95718	5.23932	5.01195	5.36665	5.4015
VSIG4	2.15068	5.66499	4.41606	3.82945	5.15376	5.28335	4.97063	4.62168	3.5741	3.51379	4.83304	4.55249	6.12545
CHGA	3.3635	0.687122	2.88488	1.01287	0.742827	2.97444	2.09229	2.93442	1.94445	2.32103	1.57837	1.75608	1.57144
YBX1	6.36904	6.34276	6.1378	6.00753	6.44744	6.58731	7.03409	6.22623	6.79622	6.32041	6.15204	6.53929	6.30172
NME3	4.98121	4.59253	5.42003	5.5526	4.9544	4.98325	4.16185	5.0165	4.56352	4.74049	5.36134	5.30036	4.66547
EFCAB6	0.951653	2.15441	1.32303	0.49907	2.11425	2.70045	1.91798	2.46674	1.00433	0.64094	1.80295	1.99662	2.29168
WDR6	5.33446	5.01391	5.52926	5.87571	5.45291	5.79572	5.29532	4.72926	5.29649	5.65504	5.8199	5.72325	5.50538
OSBPL10	4.3	4.44062	4.42416	3.74794	3.70698	4.09244	4.17038	4.2841	3.9125	4.30538	3.75193	4.2338	4.19515
E2F3	4.74862	4.77415	3.86883	4.53848	4.93546	4.36925	4.85512	4.67587	5.21637	5.22906	4.27168	3.64796	4.46512
PAF1	4.85623	4.46845	4.53433	4.69865	4.56522	4.84231	4.86516	5.00225	4.41803	4.64325	4.59737	4.59625	4.74771
FOS	4.23851	6.75793	5.05361	3.38115	4.28218	3.66802	7.50725	4.88802	3.8119	4.71841	4.69307	4.71834	7.45777
MAD2L2	4.92898	5.07672	4.60434	4.23264	4.90729	5.08923	5.31923	4.85453	5.02909	4.96604	4.85396	4.60525	4.87056
UBE2E3	3.96147	3.19718	3.73204	3.97041	3.48999	3.78862	3.66373	3.5112	3.8392	3.67046	3.53917	3.64082	3.84892
RNF126	3.58535	3.7275	3.25965	2.17903	2.96994	3.05569	3.66125	3.1695	3.94657	3.36641	3.01816	2.9769	2.81777
ILF3	4.26123	4.40075	3.58006	3.52876	3.71683	4.38242	4.80913	4.08431	4.69314	4.06386	3.80969	4.02374	3.90303
DENND4C	4.38108	4.68728	5.02082	4.46832	4.90252	4.66756	4.69637	4.85204	4.36836	5.05312	4.593	4.62182	4.53175
CLIC4	2.67117	3.4029	1.90553	2.0633	2.11355	2.20088	2.88575	3.0637	2.46154	2.24917	2.20903	2.29971	2.57982
PHKG2	2.81975	2.78954	2.77874	1.99845	3.12871	3.25419	3.21969	2.48119	3.217	2.68266	2.97178	3.04048	2.76878
GLRB	4.71511	2.03897	4.30596	4.63071	3.48196	2.74179	2.20952	3.59884	3.37806	4.91272	3.06388	2.75525	3.22152
ACP1	5.1708	4.6343	4.79468	4.95833	4.89922	4.63054	4.66872	4.64048	5.07575	4.39033	5.02648	5.1488	4.55575
NUP85	4.66171	5.04432	4.62454	4.29978	4.4919	5.06073	5.19381	4.96131	5.09308	4.64939	4.74087	4.74389	4.33309
PKD1	3.71938	3.27128	4.11082	4.47368	3.83503	4.35093	3.57094	3.14411	3.87507	3.73971	4.37177	4.19711	4.10127
KCMF1	4.12355	3.27985	3.32752	3.55813	3.30481	2.81623	3.67968	3.02869	3.96285	3.84228	3.34586	3.23561	3.24586
CNPY3	3.53413	3.65814	3.84474	3.8962	3.67547	4.3021	3.66337	3.34326	4.04102	3.39663	3.78111	3.94853	4.21754
SNRPD2	1.66234	1.1892	2.07841	1.70862	1.56065	2.37769	2.81235	3.04311	2.05568	1.74922	1.46432	1.67298	1.63229
TYW1B	2.73327	3.11866	1.30149	2.48679	1.92129	1.78176	2.5727	1.36125	3.01651	2.14233	2.27633	2.35037	2.63756
IKZF3	1.32164	2.48341	2.94068	1.96737	2.70576	0.94676	2.13752	2.1508	1.65306	2.00384	2.10826	1.67294	3.0199
ZNF792	3.00192	3.10948	2.85338	2.78375	1.8399	1.04204	3.47278	2.72862	3.19177	2.21517	3.21259	3.18288	1.1893
KPNA5	1.91624	2.65812	2.60153	2.11523	2.97013	0.182528	2.73605	2.60025	1.68301	2.02736	2.70792	2.10904	2.11615
TNK2	4.9279	4.9279	5.25338	5.11613	4.76473	4.7189	5.10125	4.17056	5.01059	5.05999	5.48741	5.57549	4.49209
TMEM108	2.67912	2.28983	2.69954	0.773675	0.0424463	0.324919	-0.478161	1.45206	1.01543	0.711472	0.854944	2.00814	1.49489
GTF2IRD1	2.87868	1.39204	1.27545	0.387893	1.30578	1.78405	1.89931	1.70581	2.78057	3.13329	0.943204	0.855795	0.270654
PSENEN	3.2304	3.0518	2.40479	2.62602	3.23223	3.19557	3.06235	2.78711	3.24128	3.08749	2.51417	3.04892	3.13001
ERLIN2	2.7177	1.93279	2.51407	1.68113	3.06129	2.36264	2.57571	2.89978	1.81039	2.25328	2.12218	2.47078	2.95406
UNC13B	4.11136	3.67955	3.79713	3.83878	3.59858	3.57203	3.37197	3.23195	3.55858	3.39173	4.26065	3.92548	3.86776
LRP1	4.08895	4.92534	4.66526	4.64733	5.06226	4.55859	4.16251	3.77575	4.52293	4.43874	5.09136	4.53196	5.13682
ANGPTL1	2.73496	1.61465	3.27054	3.9663	3.00882	2.22831	-0.372668	2.73772	0.546356	1.03094	3.01927	3.73781	3.4819
PRLR	2.96465	1.5445	1.62163	1.49095	1.6137	2.75071	2.61296	2.21193	2.03558	2.38297	1.89468	1.5862	2.54171
NUDT14	0.402397	4.2998	4.31812	2.65117	3.0378	3.74066	4.19179	3.42444	2.00941	3.61864	4.08446	1.94303	4.68174
ESD	4.41196	4.17689	4.16064	4.75557	4.78556	3.98892	3.77189	4.94411	4.32115	3.90318	3.96507	4.51424	4.08918
TCF12	4.46617	4.16899	5.14164	4.92328	4.38985	4.42601	4.47578	5.86161	4.37162	4.26036	4.42276	4.22456	4.30869
SH2B2	2.39756	2.91936	-0.431117	1.75206	1.51442	2.58077	3.03203	2.56284	2.88804	2.5928	1.26368	1.80551	1.00534
STAG3L4	3.69804	2.64158	2.84689	3.42835	3.77714	3.09591	2.97841	3.22669	2.97783	3.29959	2.79498	3.68264	3.29225
GUSB	4.12041	4.96379	5.38465	5.21333	4.88835	5.30666	4.7421	5.29038	4.51264	4.84737	5.00028	4.75252	5.20687
TSPAN13	1.99508	5.48114	4.63238	2.42593	2.40409	3.04801	5.85582	2.93252	2.95167	3.18458	4.80366	4.02335	4.66712
DCP2	3.95054	4.77913	4.67257	4.64566	4.2275	4.62736	4.71533	5.43806	4.36939	4.71345	4.30234	4.25862	3.98628
ICOS	2.25433	2.14714	2.69279	2.06564	1.42104	3.20131	2.60479	2.01749	1.36903	2.29992	2.49361	2.25852	3.80384
TM9SF3	4.96967	5.11908	4.62318	4.67305	4.97341	4.77238	4.71403	5.08109	5.1739	4.76821	4.54135	4.61538	4.7053
TMEM38B	4.36568	3.41325	3.18754	3.33125	3.58147	2.64002	3.37863	3.85982	4.20108	3.93882	2.83913	2.96958	2.75095
NDUFS7	4.89507	5.06143	5.03607	4.81243	5.10419	5.40329	5.23077	5.11759	5.00296	5.1552	4.82195	5.44714	4.78434
RGS22	2.11576	-1.04012	2.22706	0.225535	2.60414	1.15181	2.36797	2.26474	-1.20346	1.68352	2.08279	1.29641	2.61771
DCAF6	5.47116	5.17581	5.35464	5.56571	5.33796	5.29953	4.89057	5.09645	5.18023	4.8353	5.67224	5.53992	5.34683
LPIN2	3.79505	3.74513	4.60955	4.51317	4.36797	4.00119	3.59113	4.29575	3.82349	4.27456	4.09253	3.89577	4.11352
POLR2L	3.87017	3.7495	2.99945	3.3054	3.39224	4.10365	3.70491	3.33643	3.75479	3.71065	3.19228	3.52377	3.99776
OMA1	3.39941	3.77898	4.23869	3.83708	3.79406	3.56418	2.92512	4.04887	2.72631	3.09152	3.82953	4.21957	4.013
NRBP1	3.70772	3.93548	3.61234	3.9455	4.29999	4.72282	4.17978	4.55164	4.64486	3.5554	3.81001	3.85809	3.91474
ZNF624	1.99068	-1.17725	2.79478	1.6924	2.40104	1.81296	0.865309	3.51789	1.00101	-0.302616	1.53787	1.88873	1.69842
ARID3A	2.77483	4.22433	2.86577	3.04212	3.41914	3.53924	4.17304	3.59034	2.84506	3.85075	3.6314	2.9309	3.81686
FADS1	3.80941	4.56089	3.95263	3.27422	4.39534	4.39137	4.60607	4.74431	4.34065	4.49812	3.51167	3.55835	4.1827
PHC2	2.91983	0.941195	0.586798	0.449618	1.0591	2.15146	2.10915	1.54192	2.33413	2.2674	1.2046	0.924993	0.751584
WDR33	4.95436	4.5376	4.71449	4.94133	4.7116	4.75258	4.34999	4.3578	4.57849	4.27107	5.32377	5.05836	4.60008
MCF2L2	2.54672	-0.167853	2.08451	2.16412	1.90942	1.58635	2.44153	1.86265	1.95266	2.49443	1.62845	1.43126	1.63894
EXOSC6	4.49779	4.73136	4.29468	3.87145	4.46976	4.84594	4.91437	3.1603	4.82037	5.08756	4.54792	4.82864	4.70347
KLF3	0.600017	1.31926	2.40413	2.41587	2.32276	1.77814	1.15011	2.23765	1.41324	1.67142	1.17401	2.04197	1.90865
CNST	4.78196	4.73039	5.22884	5.1832	4.84902	4.42308	4.89865	5.07849	4.75577	4.969	4.96822	4.46065	4.88806
LRP10	6.59126	5.86669	6.3019	6.22682	6.05416	5.66377	5.52663	5.4528	6.43302	5.79617	5.79914	6.16443	6.4482
HK3	1.57786	5.20373	2.84939	2.93862	4.13101	4.223	4.8691	3.27641	4.2587	2.64393	4.20477	3.02909	5.01679
FAM156A	2.33437	3.15404	2.87063	3.3199	3.22616	3.40531	2.73418	2.83477	2.72015	2.75462	3.62011	3.33595	2.79338
SERPING1	5.88577	5.9171	6.44848	6.319	6.11061	4.35516	5.27383	4.82995	5.47186	5.61724	6.31862	6.2881	6.0405
SCGB3A2	4.2255	3.51383	1.69037	1.07117	2.22558	1.48306	-0.333803	2.95852	2.90825	2.10362	2.06215	0.700581	1.60756
GPM6B	2.53223	2.5189	5.34793	3.28061	2.16705	3.24312	3.93924	3.20023	2.61909	0.904818	4.64542	4.66049	4.08622
FCHO2	3.2937	3.64796	4.46963	4.1288	4.12798	3.57464	3.20275	3.82119	3.18412	3.78914	4.08919	3.60231	4.19566
SLC47A1	3.57316	1.72332	3.06402	4.04004	3.68191	2.81645	3.34085	2.33021	3.44765	3.93655	3.98492	3.92545	1.66164
ANTXR1	6.57612	4.93599	6.72202	6.85914	6.62849	5.54109	4.86448	6.10513	6.33017	6.70909	5.62623	5.76797	5.60832
PCDH7	4.69846	2.89626	5.07425	5.75398	4.47681	3.31941	2.90011	3.33012	3.36146	3.62036	5.37796	4.70482	4.80826
METAP2	5.80186	5.79491	5.57969	5.87992	5.90517	5.77402	5.59475	6.15535	6.08488	6.15543	5.03548	5.52762	5.50826
FYTTD1	5.09224	4.7452	5.05185	4.99792	5.03972	4.39089	4.0122	5.78776	5.31659	4.73466	4.07698	4.40051	4.28308
RBM42	4.89706	5.02154	4.5838	4.71711	5.07121	5.18976	5.23796	5.05434	5.33313	4.73114	4.8718	4.9261	4.71878
HUS1	2.59984	0.957114	1.23879	1.88214	1.95421	2.27734	2.79259	2.09624	2.74202	1.50902	1.73319	1.94815	1.87871
PDPN	2.13829	5.84088	4.86004	3.1925	2.27704	3.23555	5.98601	3.10055	3.0869	4.28726	4.58087	4.79168	4.12367
AMMECR1	2.47918	2.25302	2.70706	1.39666	1.68298	2.94848	2.52597	2.5252	2.52389	1.97903	2.08468	2.23635	2.44457
WDFY3	2.55542	3.10515	2.28471	2.17544	2.07265	2.60888	2.87448	2.43421	2.22448	2.22953	2.95614	2.54423	2.79663
GMCL1	3.98553	3.32719	3.61194	3.70174	3.7195	3.74109	3.90721	4.46171	3.55582	3.23529	3.54879	3.62257	3.82632
NDRG2	2.91985	2.93419	3.67047	4.01965	2.96018	3.02916	2.97552	3.47446	2.46937	2.92267	3.28377	3.59838	3.58002
SMAD1	2.46624	2.18173	1.96259	2.80349	2.18173	2.31259	2.53014	2.73752	1.8468	2.41084	2.31621	2.49898	2.29185
IDO2	2.18335	2.49722	1.99651	1.77858	2.24077	2.12517	1.43977	2.10644	2.18305	2.47896	1.91541	1.67727	1.89565
ATOX1	5.47124	5.56968	4.80003	5.06947	5.4293	5.95267	5.75674	5.82429	5.46037	5.12547	5.11254	5.31219	5.6738
PITPNC1	4.81032	4.4324	3.50557	2.17788	3.7402	3.51372	5.35328	3.6801	5.28959	4.9998	3.50603	3.82718	2.55361
ZNF664	2.80013	1.57898	0.797255	3.12758	1.41615	0.739233	1.53962	1.86824	2.24903	2.06511	1.45896	1.62696	1.26173
PPP1R15B	2.19845	1.70015	1.61134	1.09636	2.53696	2.1009	1.82131	2.00037	2.04317	2.57466	1.23516	1.29429	2.18109
LPAR4	2.51725	2.44683	3.52701	4.22954	3.78871	3.19312	2.54305	3.52128	1.91481	2.06607	5.01614	3.31364	3.51813
LIPE	1.47361	4.98159	2.21466	2.66654	-3.44774	2.2106	3.04949	1.93286	1.29584	1.07748	2.35426	2.43634	2.97624
F10	2.60674	2.57635	3.70031	3.4335	3.70382	1.46313	0.656694	2.52979	2.89989	2.75908	1.86862	2.95396	2.81302
MSL3	3.80586	3.86842	3.52172	3.14448	3.67714	4.02182	3.9048	4.1455	4.13808	3.45963	3.43189	3.41287	3.62071
USP25	3.17354	1.74785	2.70232	1.54024	1.11785	1.29154	1.17013	1.34628	2.04078	1.76595	1.8032	2.04715	2.1249
CENPQ	2.45098	3.3067	2.28707	2.9598	0.871248	-2.83119	3.34612	3.19956	1.39697	0.130036	1.50542	2.34205	2.71639
EXOSC10	5.00733	5.31603	5.57215	5.18607	4.94724	5.41486	5.4472	5.16919	5.09078	5.04211	5.58158	5.37937	5.21437
MTR	4.7531	4.226	4.645	4.2841	4.54106	3.9736	4.05099	4.15896	4.00976	4.14558	4.75956	4.71599	4.26507
NRM	3.40049	3.48906	2.76518	3.16107	2.9753	3.91022	3.51446	3.83713	3.19996	2.9147	3.1232	3.45188	3.35951
GRPEL1	4.99917	4.70176	3.87262	3.746	4.03117	3.65532	5.08778	4.94782	5.39126	5.0409	3.38251	3.66212	3.50111
ASB17	1.64512	0.982164	1.27445	1.87037	2.37611	-2.47937	2.34914	1.27994	1.37661	1.80653	1.05216	0.819806	1.04803
CPNE1	4.06264	4.53834	4.71843	5.0956	4.83068	5.09129	4.8214	4.19426	4.39661	4.60012	4.92388	5.07167	5.1699
ALCAM	5.93983	5.30194	5.72752	6.32602	6.21719	6.1409	4.58151	6.43571	6.13611	5.07154	6.26642	4.88619	5.68967
PPM1D	3.13242	3.34916	3.82579	3.92618	3.37999	3.24745	3.25815	3.43273	3.05065	3.58751	3.34936	3.44451	3.77262
CHST6	3.2957	2.03398	2.33675	3.67107	2.447	3.12107	1.91229	2.64097	2.91512	2.85607	2.67144	2.54116	2.60744
ZNF207	5.16933	5.37935	4.99643	4.90176	5.06513	5.08391	5.10244	5.06476	5.52812	5.16466	4.77159	4.87648	5.05931
FBN2	-1.53384	2.66063	3.23189	3.91117	2.26412	4.05993	3.02413	2.2183	2.32213	1.66528	3.03511	3.19992	3.17313
COX10	4.48989	4.22988	3.37692	3.60184	3.81461	4.04517	4.3778	3.78207	4.99166	3.84866	3.55191	4.02644	3.75028
ACVR2A	1.14662	2.46632	2.79023	2.7527	2.57632	1.29013	2.00114	2.24736	2.37417	1.57912	2.36609	2.23334	2.22839
FAM166A	1.71261	0.941496	1.84159	1.93864	0.355998	2.50826	2.19557	0.8308	2.05382	2.1379	1.65878	1.45839	1.90213
CYB5D1	4.74246	4.01638	3.65846	4.23363	4.25269	3.96944	4.19237	4.12702	4.1933	3.94542	3.66259	4.2414	4.69457
CHST15	4.00432	5.80105	5.0029	4.68263	4.0267	4.8118	5.38533	5.80931	4.85538	5.63008	4.14345	4.08059	4.44193
PDS5A	4.46062	4.43983	4.58861	4.53132	3.80117	3.8575	4.40767	4.10997	4.64351	4.24001	4.27719	4.15487	4.29346
TSR2	5.52311	4.58001	4.79301	5.0889	4.88508	4.76198	4.64422	5.006	5.00683	5.06106	4.45474	4.91902	4.82924
PPP3CA	3.64477	3.32248	3.77683	4.07035	3.65458	3.99236	3.33105	4.87957	3.5049	3.45644	3.42552	3.40047	3.48796
POLG2	3.76457	3.25361	3.33559	3.42562	3.11044	3.40115	3.83	3.7329	3.30429	3.04743	3.5595	3.43412	3.5462
IRF2BP2	4.38102	4.1473	4.6665	4.83544	3.91926	3.9863	3.69771	5.74322	4.08148	4.73817	3.72692	4.13002	3.1076
THRAP3	3.63797	3.91494	2.86672	3.27012	3.51339	3.55322	3.36263	2.87281	3.33394	3.46092	3.66093	3.6052	3.70765
HSPB2	3.69399	3.7159	4.43874	4.6406	4.28972	4.22955	3.06465	3.55313	3.38204	3.92954	4.38293	4.26911	4.56777
CD276	1.68162	0.813013	1.89699	1.25937	1.29674	1.01463	2.4891	1.57035	1.76125	1.49248	1.74647	1.20121	1.30582
MED13	2.081	2.94794	2.99102	2.14612	1.98582	1.12443	1.77964	2.40151	2.3382	2.40603	2.02583	1.82802	2.04311
GJA4	5.01283	5.02428	5.47526	4.53554	3.00441	2.50372	5.07554	3.73273	3.72793	5.22697	4.38098	4.4893	4.91423
ZNF865	1.59057	1.44038	2.34166	2.37126	1.80813	2.68913	2.44587	2.1528	1.95916	1.91015	2.43463	2.46839	1.73939
XXYLT1	3.88396	4.25354	4.00133	4.29312	4.27556	4.69012	4.80829	4.52228	4.22896	3.91334	4.52192	4.35292	4.27695
MRPL13	5.30676	5.18826	4.30327	4.60904	4.91673	4.89897	4.86126	5.44745	5.42416	4.89847	4.40405	4.50266	4.47682
UQCRC1	5.14288	5.22984	4.92085	5.10299	5.58277	5.74673	5.26353	5.06155	5.22797	4.69054	5.41857	5.63592	5.56131
IARS2	5.14145	5.33682	5.13933	5.23621	5.43347	5.44112	5.29712	5.61172	5.13328	4.93282	5.30301	5.24875	5.34526
FBXL19	2.57008	1.12802	1.41181	1.23509	1.07594	1.52145	1.74041	1.80351	1.56989	1.27964	1.50837	1.60002	1.49501
GAPVD1	4.9573	4.77141	5.04298	4.73296	4.67894	4.4117	4.66676	4.53036	4.95029	5.05447	4.66291	4.67638	4.51357
GNGT2	2.00352	1.77274	1.58159	2.11945	1.90743	2.93441	3.24176	2.60908	1.54996	1.76002	2.35133	2.42099	2.77515
DKC1	5.65532	5.59807	4.46863	4.68483	5.00766	5.38376	5.7922	6.10472	6.38614	5.889	4.27428	4.56253	4.25628
CACNA1H	3.52535	2.8532	3.8739	2.54585	2.22688	2.15548	4.04873	3.90169	2.74918	3.66329	2.20173	2.65013	3.1922
ING2	4.17244	4.06764	3.84134	4.27105	4.07475	4.1313	4.04383	4.57331	4.27184	4.608	3.36654	3.84589	3.83074
RNASEL	3.99486	3.86024	3.4785	3.78834	4.12851	3.84911	3.72211	4.59296	3.47234	3.70828	3.41773	3.90959	3.84386
ODF2	3.22264	3.11136	2.45733	1.88588	2.85853	3.56089	3.66662	2.89306	3.63905	2.8645	3.18373	2.96818	2.3415
EIF3I	6.07138	6.08646	5.36893	5.56004	5.54536	6.08646	6.0475	5.61794	6.3788	5.96157	5.39061	5.60617	5.85524
LOC390705	0.613887	2.23754	2.95855	2.45714	2.60453	2.58009	2.96036	2.39933	2.51048	2.99539	2.18372	1.9426	2.21403
CCDC3	6.63987	5.18843	5.91826	6.36515	6.08782	3.49091	4.3242	5.91035	5.66356	5.43391	5.23006	5.27441	5.23012
UXT	5.97668	5.92454	5.67794	5.85132	6.17856	5.8946	5.93	5.57891	5.65139	5.60504	6.11564	6.27244	6.13363
NEDD8	1.73553	1.99028	-0.865602	1.50929	2.66874	2.60854	1.7643	2.02221	1.89328	1.88902	1.13447	1.49433	1.66026
SLC2A5	2.98656	4.13185	3.75714	4.15236	3.56602	2.50412	1.99388	2.52416	3.1536	3.5491	3.49244	2.90785	4.30909
TAB3	2.34687	0.665555	2.09959	1.77927	0.708804	-0.230628	1.6765	1.06239	1.02539	1.41227	1.56307	1.24833	1.69707
C19orf53	5.41105	5.37498	4.74324	4.81687	5.28255	5.42521	5.36161	5.63842	5.73774	5.53889	4.14552	5.10984	5.00571
FBXW4	4.97611	4.00481	4.39025	4.79544	4.78581	3.96959	4.02399	4.48892	4.48702	4.29784	4.25527	4.64133	4.3145
WDR43	4.23888	4.11341	3.45357	2.90776	3.63432	3.71189	4.40761	4.11161	5.03154	4.76063	2.94916	3.16812	2.83319
HSD17B14	2.61778	0.902346	1.64696	1.68617	-0.613746	2.65587	2.28002	1.24	1.73094	1.67399	1.81869	1.37614	2.05909
MRPL44	3.66421	3.59613	3.46403	3.31829	4.01037	3.71365	4.16533	4.25349	4.01504	3.75502	3.45097	3.23579	3.47792
EHD3	3.632	1.66151	3.23416	2.80147	3.35955	3.41709	3.04315	2.5421	3.59888	3.82221	2.73077	2.79916	2.75914
CKB	2.19736	3.04616	4.72329	3.64662	2.40145	2.1454	2.68551	1.97206	1.76667	2.32726	3.51494	4.58297	4.00282
GALM	3.82243	3.86493	4.17192	4.74696	4.56305	4.23037	4.00021	3.75396	4.42039	4.75016	3.70739	4.39468	4.14354
HOMER2	3.44938	2.09222	2.44197	1.25559	2.96122	2.9552	3.11923	2.71995	1.85233	2.68289	2.99946	2.88166	2.67904
PC	1.80566	3.51126	0.801876	1.70578	2.62108	3.02948	3.47124	2.63051	3.28001	2.84028	2.47362	1.97493	1.56366
USP5	5.38722	5.17306	4.70003	4.7143	5.2197	5.50743	5.62139	4.48845	5.58267	4.98995	5.08868	5.45765	5.44897
CCL3	2.27977	4.19779	2.61331	1.34522	1.39875	2.24408	2.90456	4.17405	3.00069	3.98278	1.10705	-0.470021	3.2535
CIR1	3.90153	3.80477	3.64091	4.05235	4.11249	3.9707	3.3705	4.56024	3.47357	3.78443	3.7889	3.68545	3.69028
LPIN1	5.12502	5.28311	5.30614	4.93908	4.99332	4.54508	5.04711	4.93672	5.0859	4.97932	5.05573	5.33359	4.69013
PHLDA2	3.34899	2.39434	1.16998	0.992387	2.62923	3.96799	3.45782	3.58613	4.4991	4.1485	1.25059	1.12532	1.24322
RNASET2	4.73763	6.02352	6.31214	5.96054	5.5127	5.84401	5.62146	5.73948	5.64386	6.42598	5.5457	5.03175	5.84531
ECHDC2	5.53322	5.30472	6.25015	6.28716	5.62753	5.03423	4.61312	5.48906	4.68421	5.03456	6.05442	6.07892	5.78332
MKRN1	5.53001	6.27653	5.59085	5.87014	5.62914	5.26677	5.47835	5.90159	5.3975	5.70771	5.534	5.71942	5.57965
MED30	4.9032	4.39734	4.65168	4.62766	4.42951	3.57829	4.30069	5.2511	4.33233	4.3266	4.19701	4.12249	4.22951
PCMT1	6.01598	5.68316	6.06506	6.07967	5.64755	5.78382	5.38152	6.21482	6.17686	5.67409	5.3914	5.6059	5.64989
HSD17B7	5.6892	6.61211	6.86058	6.35996	6.34762	6.54904	6.45425	5.95749	6.04401	5.79275	6.94281	6.71039	6.91063
ACTA2	7.68838	6.57911	8.13024	7.98935	7.5086	7.26306	6.94504	6.39503	7.09124	7.16343	7.80391	8.02619	8.10426
CARD14	3.95213	3.44256	3.42279	3.83272	3.45859	3.31793	2.56683	3.30081	3.0612	3.10822	3.78112	3.81425	3.50705
AVPI1	4.84407	4.7637	4.95497	4.5653	4.34551	4.26792	4.66515	4.51897	3.809	4.4016	4.64293	5.22821	5.14566
UPF3A	4.45119	4.09606	4.76133	4.79096	4.68379	4.58195	4.27383	4.49393	4.36654	4.13071	4.83131	4.68167	4.51681
TRIM35	2.81884	2.9678	2.37598	2.93227	2.4711	2.61299	1.65773	2.84355	2.56372	2.34832	2.49225	2.65003	2.43266
F12	2.63431	2.66798	1.42851	0.125429	2.15901	2.47748	3.09546	4.04802	2.47443	2.41718	1.28682	0.891851	1.71172
PCK2	3.8131	4.51017	3.56013	3.7812	4.51419	3.92148	3.85584	4.10561	3.47853	3.82794	3.68992	4.15816	4.68274
CRNDE	3.88863	2.16199	3.23487	4.13616	4.01157	3.20689	2.37072	3.65273	2.79087	3.082	3.71892	3.43432	3.1764
DUSP22	4.92528	4.71006	4.8953	4.50022	4.65222	4.52867	4.28521	4.99596	4.5471	4.31222	4.4981	4.65475	4.72956
UTS2	2.12814	3.10163	-3.20259	3.23928	3.27273	0.532342	2.32186	3.39475	-0.502976	3.42814	4.07661	-0.267001	0.452423
TAF1C	5.07602	5.51842	5.29024	4.85417	4.65762	5.10079	5.60442	5.09962	5.11703	4.86521	5.25723	5.4348	5.06512
PSRC1	2.4031	2.96259	2.89843	2.73356	3.40818	4.31116	3.07328	4.33656	3.41923	2.68961	3.36583	2.97366	2.00319
ITGB1BP2	2.95386	-0.686726	1.88269	2.17252	2.24402	3.18735	1.84166	2.32772	1.38346	1.73135	2.00711	2.17931	2.37628
MLF2	4.79416	4.6204	4.48308	4.74949	5.02523	5.476	5.12108	4.58058	5.58426	4.69722	4.75909	4.79643	4.88383
PID1	5.52956	4.24879	4.86788	5.82107	4.61862	3.78493	4.69936	4.71361	4.48924	4.93161	4.70841	4.93989	5.01566
ZNF613	4.04351	3.48966	3.66248	4.02254	3.78303	3.44578	3.39774	4.20382	3.83316	4.04052	3.41369	3.45683	3.16544
THUMPD3	3.34411	2.97606	2.7098	3.3901	3.04573	1.84896	2.52452	3.29519	3.26796	3.0093	2.43797	2.76845	2.29227
SFR1	4.11004	3.71093	3.42558	3.39211	3.11699	3.56232	3.8354	3.64691	3.35952	3.42006	3.33031	3.81602	3.94041
MTA1	4.0852	4.31681	4.68048	4.47215	4.58483	4.62243	5.14048	4.27916	4.67129	4.32152	4.77527	4.78014	4.43058
TRMT2A	1.34159	1.44816	2.37111	1.43125	2.93247	2.35228	0.446966	2.28149	2.18652	0.92253	1.92584	1.98192	1.48804
PROS1	6.06442	5.61175	6.62291	6.07029	5.84455	4.50528	4.81214	5.07691	4.81543	5.71387	5.97084	5.89521	6.44149
SAMM50	5.03141	5.0831	4.60403	4.7789	4.83616	5.16834	5.18695	5.08177	4.92597	4.91028	4.79435	5.14504	4.73682
GPSM2	2.62711	4.06715	3.85288	3.85539	3.57466	4.55611	3.25793	3.57911	3.23143	4.13692	3.88731	3.76908	3.54992
KRT8	4.98715	2.05593	2.51838	4.41111	5.13332	5.45332	2.78335	3.84559	4.55946	2.94318	3.92438	4.2604	4.2099
TOB1	4.01685	4.05074	4.49238	4.81222	4.05039	3.45261	4.32236	3.93405	3.42607	4.29136	4.26754	4.55325	4.53916
SSB	5.60544	5.64189	5.34359	5.37932	5.34704	5.38062	5.42496	5.74447	5.39731	5.34499	5.39187	5.2911	5.32461
EPHA4	4.05519	2.73594	4.45315	4.54223	4.11967	2.80546	2.91411	3.4301	2.60417	3.62833	4.69356	3.71262	4.0507
ISCA1	4.57431	4.61498	3.64444	3.96644	4.27586	3.58556	4.3345	3.81368	4.57821	3.82254	4.10207	4.25853	4.2554
DOLPP1	3.4415	3.51687	3.13996	2.9461	3.14042	3.56183	3.65599	3.68428	3.5694	2.82206	3.38692	3.3408	3.21207
ZNF568	2.53064	2.33335	0.252173	1.77357	2.11183	1.81702	1.69156	2.24436	2.06609	1.66493	2.17579	2.01148	0.748397
NR2F6	4.41148	4.01748	3.66763	4.42672	4.2672	4.47653	4.61865	4.70805	4.64882	4.80466	3.94637	3.9323	3.55024
DLX1	1.09081	3.02562	4.05788	2.15481	0.55435	3.30146	2.86413	3.57664	2.23521	3.56322	1.93701	1.39314	2.24439
TNFRSF10C	0.462952	2.22558	1.9394	1.3399	1.9329	1.37094	-1.168	1.89488	0.630574	1.84124	-0.0408565	0.666923	2.32082
P4HTM	3.35814	3.01879	3.37687	3.24776	3.70338	3.07414	2.56171	2.72335	3.18396	2.78272	3.66965	3.49287	3.30237
ATF4	6.91121	6.51205	6.59947	6.66449	6.58958	6.53885	7.23372	7.02974	6.9201	6.77883	6.53998	6.46125	6.40607
ZNF615	4.40588	3.44393	4.04968	4.50326	4.06032	3.62174	3.26232	4.50248	3.90355	4.05064	3.81869	3.88888	3.27762
CHCHD1	3.93196	3.21017	3.16571	3.24408	3.55107	3.6925	3.59739	4.12134	3.80543	3.46281	3.00483	3.39458	3.10128
ECE1	3.27822	3.58321	2.01073	2.41558	2.66076	3.77996	4.09067	2.57856	4.29331	3.67709	2.98948	2.95965	2.37816
SMPD2	2.38381	3.13548	2.06576	-0.27885	2.58156	2.77728	2.35005	2.7871	2.78017	2.39263	1.68396	1.20863	2.31045
MYNN	4.12408	3.94555	3.9002	4.17016	3.96301	3.53956	3.69558	4.16049	3.86194	3.98992	3.7744	3.99181	3.56916
ZC3H12A	3.4888	3.88018	1.9033	2.74496	3.52928	2.67037	5.25613	3.50328	4.01653	3.75439	1.65721	3.3454	4.10436
BMX	2.45793	3.12709	2.03097	1.06778	1.6844	1.65022	3.11866	1.56725	2.75426	1.88702	1.3104	2.90127	2.77966
TAB2	2.78914	2.42641	3.02537	3.39218	3.02637	2.9031	1.89254	2.89656	2.59972	2.55751	3.2122	2.8156	2.65271
JAM2	3.43627	4.3266	4.95229	3.67042	4.17493	3.57132	4.30425	3.97666	4.50437	4.03039	3.72842	3.95265	4.18838
TERF1	-0.737141	3.08842	0.791115	1.18586	0.888419	2.75515	2.02245	1.58446	1.10769	1.46617	1.63881	1.61998	1.52903
CRYZ	5.33021	4.33913	4.74502	5.29573	4.96017	4.99805	4.18155	6.0932	4.49957	4.65798	4.53444	4.67196	4.5664
ADAMTS8	5.36912	3.8383	3.17168	2.74941	3.72232	2.01507	3.61548	4.55061	5.48127	4.05817	2.09068	2.85527	2.23466
TMED7	5.18269	4.70177	5.12168	5.1879	5.0929	4.90332	4.75648	4.98504	5.1007	4.6008	5.08688	4.97119	5.06835
FBXO3	2.96752	2.12344	1.8871	1.21156	2.12287	1.74098	1.32551	1.96281	1.77802	1.87257	1.85771	1.86783	2.24851
QDPR	5.16671	4.70484	5.18904	4.68712	4.78202	4.51147	4.50846	4.87898	4.08014	4.69233	5.01416	4.58971	5.44952
RPL11	7.37673	7.37673	7.5012	7.54324	7.5012	7.5195	7.31172	7.88542	7.35423	7.33661	7.04924	7.28958	7.5228
SPPL2B	2.85487	2.64614	3.00236	2.84757	3.54866	3.84814	2.49954	2.77864	2.5633	2.48669	3.56601	3.50524	3.37094
TCF7L2	3.41896	3.51892	3.52059	3.69779	3.29477	2.03833	3.48129	2.97644	2.82542	3.09731	4.0709	3.45084	3.33505
DNAJA1	6.10425	6.22507	5.7303	5.62643	5.4376	5.96012	6.80651	6.4139	6.71353	6.70645	4.87557	4.96203	6.25843
DPYSL2	6.88674	6.51291	6.55173	6.55511	6.12056	6.07441	6.11614	7.52789	6.26513	6.37192	5.82022	6.23369	6.10784
PDXK	5.11988	5.23466	4.94892	5.05415	4.94552	5.31406	5.23986	5.21696	5.28178	4.9912	5.04809	4.88814	5.12931
FBLN1	4.3892	7.07804	7.56382	6.90791	5.45822	6.40255	6.4817	5.30031	5.19358	5.60654	6.4669	7.80962	7.77273
MYO9B	4.86718	4.49531	4.7813	4.76679	4.7933	5.03792	4.88781	4.61294	5.26138	4.8054	4.80291	4.61908	4.59677
FMO6P	2.23722	1.83592	2.81867	2.28548	2.15036	3.48875	2.54655	1.97289	1.88913	1.89798	3.7085	2.74166	2.83061
TFIP11	4.21976	4.43295	4.43484	4.65602	4.66287	4.68236	4.37204	4.70078	4.60591	4.81469	4.28481	4.33398	4.1163
SEMA4B	4.2139	4.67593	4.37329	3.49195	4.09713	3.1685	4.57006	3.44311	4.55298	4.44704	4.4482	3.90013	3.73305
SCN9A	1.61575	3.62069	4.39509	1.83167	1.86128	3.18054	2.45427	2.3452	1.35075	1.94913	3.42872	3.5022	3.97434
BCAR1	4.36724	3.53246	3.90134	4.07897	4.1134	4.55407	4.22796	3.82307	4.5098	4.60846	3.66361	4.0865	3.93701
CDH11	5.14776	4.89871	5.92248	6.21739	5.98053	5.96479	3.95426	5.65638	6.22016	6.23022	5.65138	4.32116	4.64471
MBP	4.39953	4.80689	5.19929	4.6081	4.08568	4.16688	3.58853	5.11878	4.072	4.33443	3.61815	4.90011	4.42147
SP110	3.81003	4.1496	3.54408	3.62252	3.9775	3.01062	3.41106	4.55797	3.75173	3.86674	2.85489	3.2447	3.62604
SLC20A1	5.35913	5.53884	4.25013	5.00631	5.24811	5.75597	5.68649	6.45482	6.41181	5.8822	4.19166	4.55795	4.19511
IGSF11	2.42839	2.26727	0.556493	2.35155	1.36062	3.04838	3.31964	4.58628	1.75052	2.02917	1.90814	1.72815	1.49983
PRSS12	1.72399	1.92399	1.18685	0.068847	2.01476	0.870856	1.71139	1.36852	1.5808	1.95463	1.13561	1.01056	1.28006
KCTD5	4.49095	4.84591	4.13752	4.21619	4.84933	4.97031	4.96165	4.55057	5.24736	4.88846	4.70851	4.12466	4.25891
MCU	3.50721	3.5267	4.08262	4.32226	4.09545	4.50565	3.42454	2.89213	3.91871	3.82949	4.24403	4.43495	4.25334
CA5B	4.1853	3.01732	3.73552	4.02478	4.40246	2.87577	2.65449	3.3079	4.1165	3.41617	3.42546	3.37068	3.8017
C1orf159	2.64707	2.76282	2.80246	2.23455	2.50543	3.142	3.25972	2.65301	2.88056	2.1762	3.2433	2.9898	2.6735
SSH2	3.09119	4.73069	4.52241	3.526	3.84005	4.01807	4.67276	4.2349	3.19786	3.94245	4.54694	4.002	4.46911
FBXO8	4.88946	4.32561	4.377	4.81304	4.81536	4.0323	4.10889	4.76621	4.56901	4.0442	4.25258	4.50179	4.67697
NUP210P1	0.710218	1.43427	1.39832	1.96472	1.52712	1.11065	1.15762	1.41696	1.48241	1.85266	1.18557	0.954434	1.16377
MPST	2.73919	2.05918	-0.0514711	2.11296	2.00804	2.96366	2.22162	1.7063	1.3891	1.26806	2.72647	2.57947	2.65042
MTFMT	4.22522	3.74449	3.50613	3.53755	4.06438	3.75474	3.91519	3.94953	4.18821	3.92187	3.60309	3.56939	3.63011
POMC	1.67175	2.11707	2.05843	1.73509	1.15728	2.80121	1.60734	1.52561	1.1877	2.15593	1.58597	2.02439	2.92615
TWIST1	4.53956	3.7674	3.05411	4.88005	4.66669	4.61515	4.79806	2.98796	4.34787	4.19548	5.12537	4.84421	4.56326
ZNF562	4.23653	4.73816	4.62205	4.33569	4.42922	4.18718	4.35404	4.572	4.73048	4.68326	4.19097	4.00238	4.21976
CAST	4.73015	4.03294	4.06017	4.17981	4.43894	3.7381	2.88712	4.72362	3.85734	4.12263	4.04852	3.75241	3.59103
CRCP	2.05407	2.92263	1.89127	1.70897	2.12594	1.51388	2.25992	1.61561	2.67529	2.8482	1.4242	2.10847	1.85755
EP400	4.28859	4.13086	4.96638	4.82942	4.38558	4.60972	4.42241	4.33766	4.91833	4.26876	4.52361	4.51959	4.46088
RBM15B	3.68112	3.28923	2.82134	3.63788	3.55202	3.71273	3.57524	2.71905	3.95584	3.53747	3.356	3.57302	3.657
CHCHD3	4.39001	4.15311	3.40557	3.69529	3.75881	4.10489	4.60099	4.45413	4.38261	3.88819	3.40717	3.9869	3.95945
CMKLR1	3.98815	3.16444	3.28917	3.74604	3.89148	3.32631	1.99157	4.05079	4.29364	4.01231	3.36044	2.20913	2.31138
DPP9	4.25416	4.75735	4.03346	3.81832	4.43456	4.99574	5.32615	3.79735	5.26463	4.23483	4.74185	4.62235	4.44775
TSEN34	4.96627	4.61308	4.87658	4.8326	4.72582	4.6806	4.70094	5.05382	4.78886	5.04078	4.36636	4.65797	4.58454
ZNF32	0.0681253	1.29279	-0.0680558	0.659504	1.64568	2.67635	1.39847	1.14031	1.39105	1.21898	1.06423	0.987701	1.04392
F2RL1	1.6629	3.19979	2.14971	4.27115	3.57594	5.4428	2.19791	5.21768	3.9976	4.14893	1.87014	2.88196	1.55765
AFF1	2.75035	1.89697	2.42998	2.62506	1.89016	0.938281	3.47849	1.16933	2.4163	2.12204	2.98077	2.75039	2.49258
PCDH12	1.78082	4.95574	3.55716	1.83895	1.84744	3.6694	5.07014	3.22379	3.22232	1.55576	3.48303	3.4605	4.92627
ZBTB33	4.22306	4.64017	4.92824	4.63779	4.1967	4.60002	4.53152	4.98988	5.06152	4.75605	4.10996	4.32443	3.9263
IFT52	3.56553	3.32615	3.24003	3.67762	3.86665	3.73947	2.98687	3.84529	3.29491	3.44913	3.28325	3.45813	3.54318
CPSF2	3.1179	3.05835	3.01033	3.46141	2.80718	3.98203	3.05116	2.97428	2.70064	2.15078	3.59245	4.21693	3.75508
KLF11	3.83801	3.85047	4.30099	4.06158	3.56842	3.02243	3.98157	3.15194	3.4431	4.87614	3.70148	3.79572	3.91243
PCBP1	6.71344	6.25933	6.12311	6.14473	6.00909	5.94818	6.73778	5.94741	6.83539	6.47159	5.75471	6.2762	6.2258
AIMP2	5.23772	5.30609	4.16265	4.13836	4.93461	5.28218	5.62816	5.73293	5.95264	4.9909	4.20513	4.70173	4.19469
TRAPPC2	4.14952	3.89627	4.31402	4.82662	4.7647	4.56854	3.99996	4.28544	3.93432	4.05117	4.99979	4.41753	4.42151
ZNF80	2.13451	2.63975	1.01923	2.51878	0.302636	2.06032	1.79221	1.65357	1.68928	2.04431	2.0075	1.03414	2.46903
RHOC	6.33576	6.5273	5.95061	5.74676	5.8846	6.16719	6.2248	5.94514	6.83294	5.9367	5.7151	5.87774	6.28386
RPL23AP64	1.43783	0.190771	0.639022	0.598468	2.28052	-0.253714	1.88522	1.17333	0.69793	0.788245	1.29765	1.30673	0.807185
SLED1	2.33603	2.15126	1.99769	0.069221	2.79527	1.93577	2.02544	1.26973	0.244497	1.37466	2.29894	3.64237	2.9591
IFITM2	7.68785	7.51646	7.283	6.8395	7.17753	7.11571	7.32058	7.52927	7.08556	6.87539	6.97587	7.31804	7.6558
ARHGAP6	2.33291	-0.984218	0.999436	1.88964	2.13561	1.73683	0.976538	0.816274	0.803509	1.30842	1.74919	1.69507	1.76468
SEPHS1	3.83788	3.75612	3.97896	4.28528	3.88772	3.84166	3.52163	4.12001	3.76091	3.48185	3.79524	3.88382	4.11028
FBXL5	3.01088	2.6287	3.63884	3.91113	3.76392	2.75493	2.21638	3.80852	2.83868	3.21562	2.57054	3.2751	3.18068
TBCD	2.52871	1.90149	3.00302	2.56588	1.62771	3.17077	3.37558	2.6536	2.35165	1.80482	3.0157	3.01107	2.8601
GNG12	4.5864	3.74086	4.81089	4.59844	4.15624	4.42766	4.02627	4.56066	4.19906	4.22941	4.25549	4.25852	4.4466
SLC9B1	-0.609926	1.73173	2.48232	2.44351	2.85006	2.19121	1.15333	3.33241	0.682033	1.43809	1.70697	1.83278	1.85617
FAM13B	5.16185	4.27565	5.05862	5.5809	4.83353	4.35507	4.04373	5.19163	4.25644	4.41255	4.77684	5.09213	4.81294
LRAT	0.936592	2.13211	0.918155	-0.505541	2.00358	0.452645	1.79488	1.17726	1.30477	1.77276	0.930027	0.742329	0.978216
CACNB4	1.51412	1.39202	2.81749	2.73863	2.69585	2.27449	2.08274	1.26704	2.20469	2.69513	2.50291	2.65606	2.12135
RPL28	3.77053	2.74693	3.17683	3.5114	3.33207	3.51843	4.09656	3.38225	3.69985	3.7483	3.20289	3.27847	3.39037
BRWD1	4.51709	4.00265	4.51656	4.22458	4.23999	3.44589	3.77269	4.15915	4.06823	4.07119	4.24718	4.15999	3.86908
MOCOS	2.246	3.35863	1.55448	2.71048	4.24496	3.37479	3.97056	4.18721	3.71248	1.85697	2.43753	3.86361	2.56286
MYLK4	2.34648	1.61866	2.82893	2.48994	1.8016	1.63311	0.462418	1.92338	1.39927	1.65514	2.23912	2.39409	1.87237
PGM2	4.26341	3.70127	3.85369	3.87896	4.12849	3.78093	3.50298	4.84714	3.93275	4.05612	3.53783	3.19516	3.67786
TCEANC2	3.26373	3.40764	2.8148	2.98495	2.9364	3.019	2.82988	3.39465	2.67583	2.60768	3.22453	3.24282	3.04498
LGALSL	3.94356	2.85842	3.18716	2.88972	3.38188	2.93279	3.02458	4.14445	3.02001	3.45226	2.94317	2.81734	2.71245
ADAMTS1	6.70658	6.09714	4.85976	4.48467	5.69578	4.6025	6.57376	4.63425	5.83927	5.33791	6.03016	5.30591	6.40898
YIPF3	4.82713	4.6184	4.95552	5.09676	5.30931	5.33864	4.73405	4.73907	4.94839	4.71587	5.07984	5.1615	5.12368
KIF26B	0.349381	1.14413	2.22357	0.801367	1.83919	2.88992	2.66224	1.84119	1.40781	1.71903	2.73699	1.33067	1.43
ABI3BP	3.93608	6.76168	5.70527	5.56723	4.03669	3.79713	5.61433	6.01549	4.09941	4.57027	5.22746	5.46879	5.17788
HYOU1	3.8056	4.42845	2.92129	2.80741	3.76907	4.24877	5.13295	2.5124	5.08018	3.37341	4.23673	3.77006	4.43155
SNX5	3.54512	4.00213	2.24583	2.60556	3.18296	3.99386	4.21761	3.997	3.55976	3.69251	3.04489	3.30849	2.89985
SLC46A1	2.95199	2.25007	2.09463	2.64348	1.72754	2.34681	2.63555	2.72272	2.34738	2.37729	2.19019	2.55624	2.1107
GATAD2A	5.40874	5.26275	4.68203	4.37989	5.04842	5.32149	5.80783	5.36807	6.09632	5.82536	4.50891	4.59461	4.40823
HSP90AB1	6.52125	6.21309	5.6614	5.8967	6.02012	6.18909	6.7863	5.76899	7.0281	6.35134	6.02127	5.90635	5.9234
KIF6	1.57826	1.68864	2.393	2.07067	1.2628	2.83271	0.252275	1.91839	1.95417	2.38621	1.23357	1.57239	1.508
ABCF1	4.59988	4.54503	3.52091	3.95651	3.9919	4.20234	4.56242	4.2516	4.89082	4.40211	3.62313	3.99306	4.01315
CDV3	4.86319	5.24084	4.6871	4.86205	4.92953	4.95572	5.21232	4.65718	5.39681	5.09174	4.7919	4.67484	5.05594
HSD17B4	5.21864	5.49917	5.35911	5.39453	5.52267	5.23986	5.23681	5.07149	5.19219	5.01868	5.49952	5.54581	5.63206
PPOX	3.77067	3.53917	4.19264	4.25802	4.10261	4.13053	3.74397	4.10815	3.24047	3.70259	4.34448	4.25405	4.0916
ZNF426	3.27371	3.27609	3.66536	3.95735	4.08995	3.72403	3.43817	4.0603	3.44936	3.67178	3.69316	3.44253	3.4355
HLTF	4.63548	4.10699	4.89367	4.86261	4.64297	4.39757	4.43165	5.07821	4.12776	3.83821	4.64553	5.04716	4.63594
LIMD2	0.958163	1.54337	0.827139	2.00447	2.45682	1.33575	1.90544	2.17475	1.96915	1.33595	1.48986	0.742005	1.90739
TRMT5	1.87866	2.07591	1.34004	2.13317	1.25978	1.9774	1.6618	1.80538	2.09554	1.88907	1.74621	1.49546	1.5747
EFEMP1	5.73898	4.70639	5.65278	5.40445	5.51266	4.67285	4.68679	5.42231	4.87165	5.03429	5.09414	5.13816	5.55745
GK5	3.83846	3.68524	4.74222	4.80384	4.28786	3.59724	3.88867	3.70456	3.61261	3.77546	4.75616	4.43351	4.47708
MAP3K13	2.83265	2.63144	2.74532	2.43694	2.07669	0.823004	2.27017	2.44726	1.84637	1.96187	2.19013	2.56885	2.68465
ATG12	3.16707	3.75815	3.41701	3.06387	3.46523	3.49282	3.32526	2.74634	3.84677	3.79899	3.31916	3.32754	3.24195
KHSRP	4.55975	4.7255	3.69951	4.0274	4.11666	5.17268	5.35908	3.86982	4.93362	4.30767	4.83996	4.83182	4.38314
MANBAL	5.72065	5.09137	5.45232	5.64506	5.60564	5.6385	5.20412	4.94491	5.80591	5.19955	5.29991	5.77193	5.74268
HRH1	4.70321	3.13595	2.65939	3.65179	3.55026	3.41591	3.1802	4.45219	4.9292	4.93661	2.63811	2.2224	1.94554
MAT2B	2.8505	2.37686	2.21276	3.01747	1.75704	1.87721	1.13947	1.30762	2.35123	2.20452	2.24302	2.4787	2.60387
NUP205	4.85909	5.06576	4.70938	4.47205	4.42214	5.00619	5.24845	5.242	4.97178	4.88233	4.74304	4.74166	4.28647
POLR3F	4.26338	3.87614	3.23587	3.52232	3.76587	3.98361	3.67382	3.27334	4.37225	3.90873	3.71663	3.77559	3.4949
ATIC	5.63745	5.55217	4.83368	5.11175	5.3774	6.04974	5.67311	6.1516	5.98058	5.12736	5.14681	5.55657	4.74792
SSTR1	3.57358	1.26787	1.25411	1.07172	1.10916	2.03947	1.57639	3.28573	2.47454	1.84763	-0.358664	1.87725	1.43977
TKTL1	2.57369	2.35035	1.80361	1.76966	0.934386	2.37663	2.71655	2.11817	2.88568	2.5514	1.52016	1.57966	1.93771
ABCD3	3.49121	3.26039	4.03899	3.24361	3.51211	3.35621	3.42048	3.60574	3.58269	3.33768	3.75585	3.65052	2.88267
CTSD	4.88653	5.15601	5.6154	5.03918	5.52036	5.04687	5.03081	5.48778	5.21033	5.30748	5.14414	4.68966	5.14183
COL8A2	4.88546	3.82491	4.98088	4.18947	4.36724	3.75034	3.64755	4.08341	4.26724	4.53568	3.98729	4.03947	4.49993
CCHCR1	0.665059	1.4744	1.44215	2.64958	0.98983	3.09402	2.50062	1.60354	1.39885	1.1129	2.36492	2.30803	2.42829
OAS2	2.91983	4.88988	4.36365	4.23633	4.7883	4.42615	4.38064	4.44736	3.78579	4.44904	3.8716	4.00407	5.19757
ZNF225	3.10769	2.49739	2.84806	2.53712	2.58088	1.78529	2.51137	2.25393	2.72891	2.28144	2.9205	2.96822	2.20359
TOMM7	7.24738	6.71087	6.89955	6.9971	6.89955	6.88456	6.62608	7.06354	6.91147	6.86839	6.41937	6.83904	7.04203
RBAK	2.99171	2.4101	3.16409	2.85632	3.21819	2.67627	1.9818	2.0567	3.06788	3.11401	2.98625	3.04258	2.3383
CWC22	2.91637	3.00597	2.59904	3.02443	2.67323	2.68665	2.00249	2.97344	2.93246	2.67281	2.82911	2.62776	2.18691
RALGPS1	2.91008	2.40804	3.3359	3.74832	1.91529	2.97328	2.35704	2.50684	2.26806	2.60866	3.38949	3.10798	3.06811
NFKBIB	1.92768	1.2026	2.64972	1.78033	1.38319	1.34508	3.58467	1.87462	2.93297	2.41505	1.17201	1.81861	1.90931
BIN1	4.02393	4.8471	5.64064	3.93152	4.40934	4.74153	5.20093	4.96979	4.4069	4.1431	4.60189	5.00879	4.98912
CHAF1B	2.14342	3.0692	2.23973	2.3294	3.25204	3.50201	4.08368	3.65331	3.00561	3.99388	2.41877	2.2685	2.49359
HSPB1	7.27234	6.53482	6.99367	7.16694	7.16694	6.93017	7.13785	6.96101	6.88583	6.22957	7.1886	7.30349	7.42922
TFRC	5.89579	5.39932	3.96382	4.47121	5.21308	4.9699	6.07834	5.18891	5.89704	5.58059	3.89059	4.65079	5.7166
NCKAP1L	1.96501	5.52545	3.42443	3.60427	4.00961	4.53832	4.61532	4.37302	4.5476	3.88713	3.4636	2.76765	4.91869
AVIL	3.18035	2.90927	2.41311	3.05058	3.4967	3.09536	2.98852	2.86541	3.30808	3.87578	2.50474	2.95141	2.64912
PPARD	3.8519	2.57514	3.00087	3.68766	3.6566	3.5749	3.74728	3.12747	4.09182	4.0946	3.12789	3.06146	3.19972
GGTLC1	1.88079	2.47007	1.13595	2.74886	1.54979	1.34639	2.44771	2.18778	1.43817	1.6985	1.84547	2.82444	1.7905
HCFC2	2.98588	3.44631	3.23544	3.18632	3.61682	3.14541	3.36899	3.38932	2.92138	3.1172	3.57344	3.41432	3.23468
PPAT	4.08812	3.8624	2.90647	2.94716	3.39032	3.82221	4.3783	3.35899	5.20091	4.65235	2.52769	3.00809	3.21471
ARMCX6	3.42917	2.59224	3.09409	3.41982	2.65597	3.59577	2.93301	3.08296	3.37203	2.72934	2.96514	3.28907	3.17996
FKBP2	4.10256	4.04189	2.70387	4.14809	4.22698	4.06189	4.93835	3.77117	3.73535	4.01076	4.26732	4.09361	4.36067
NXF3	1.15314	3.15394	1.27665	1.9617	2.03322	1.94541	1.5835	1.4169	1.68296	1.31912	2.14936	1.86289	2.96787
PARD6G	2.64543	1.25122	3.91638	2.51658	2.00691	2.38518	1.72045	3.15657	1.78177	2.30207	1.95407	2.6088	2.48655
SPRR2F	-2.68102	1.64206	0.0929841	1.30062	1.14656	2.02326	1.60431	0.538004	0.196761	0.23994	1.26168	1.00056	1.66339
ANGPTL4	3.6471	3.88086	1.34995	1.65711	3.88512	0.877002	4.46667	3.96298	5.31809	4.62422	1.25173	0.724049	1.62779
TRPC1	3.8288	3.27724	4.68355	4.69943	4.2817	3.74505	3.02052	3.92634	3.60767	3.87725	4.11038	4.28995	3.84083
YWHAQ	6.33948	6.34911	6.55275	6.6868	6.62677	6.78984	6.50256	6.32298	6.88056	6.31864	6.25552	6.633	6.67999
PITX1	0.90702	1.33296	2.25606	2.52548	3.64728	4.80475	4.57762	2.61111	4.01551	3.84618	1.36325	3.85231	1.93396
PRKAR1B	2.73928	-1.07433	2.13607	2.33091	2.33624	1.91729	3.21813	1.64061	2.93352	1.50076	1.41978	2.14485	2.40192
ZNF143	4.44391	3.91983	3.65006	3.72124	3.80814	3.4264	3.83416	4.18133	4.41092	4.04093	3.53053	3.43738	3.35146
CEPT1	1.93368	0.911585	1.71666	2.09396	1.95179	2.32031	0.835907	1.43705	2.27639	0.819423	1.8335	1.98639	1.8739
CKAP2	2.25785	2.93647	3.20794	3.66532	4.00216	4.19574	2.85787	3.38647	2.58777	3.51767	3.03921	4.34873	3.05226
TM9SF4	4.94806	4.88508	5.06835	4.79946	4.87242	4.72517	4.64892	5.12074	4.98838	4.62017	4.89362	4.77008	4.55767
KIAA2026	3.05641	3.03063	3.02728	3.42725	3.03468	3.39423	3.27209	2.80635	3.47695	2.87337	3.26405	3.28913	3.31244
SMAD5	5.03172	5.00054	5.54431	5.3846	5.16529	5.00884	4.83803	5.45985	4.65338	4.89484	4.94853	5.45906	5.29793
GBA2	3.63382	3.85485	3.75632	3.53101	3.01894	3.84287	3.91724	2.51552	4.1672	3.5471	4.0449	3.74815	3.93209
CLTB	6.01385	5.62395	5.65734	5.47417	5.76669	5.29742	5.67038	5.86775	6.33817	5.23178	5.27354	5.60042	5.43883
SGCE	5.72401	5.13739	6.27782	6.21488	5.74263	5.3135	4.8256	5.89712	5.21455	5.7082	5.47787	5.61587	5.66137
UBE2H	3.72061	3.17622	3.23728	3.32041	3.73197	3.04501	3.03664	2.97572	2.88224	3.5528	3.47615	3.2855	3.75632
CIRBP	5.98441	5.77003	6.4882	6.12455	6.16667	5.42772	5.84214	5.39239	5.68649	5.75319	6.36119	6.33945	6.18565
CPNE2	0.878008	2.38162	2.55811	2.00208	2.4454	2.9009	2.74164	2.54491	2.7216	1.91179	2.18204	2.05727	2.34379
AARS2	3.71144	3.74476	3.60143	3.3417	2.97734	4.14973	3.9661	4.05344	3.75375	2.9044	3.86081	3.74929	3.51787
UBA5	4.14596	3.25438	2.91156	3.85319	3.26331	3.27783	2.45024	3.69592	3.32607	3.45095	3.14285	3.42929	2.85415
MTHFD2	5.73527	4.89211	4.33065	4.90302	5.78736	4.65885	4.81118	5.9723	5.47848	5.76319	4.15192	4.37018	4.41881
NID1	2.61501	3.43485	4.1357	3.40161	2.73791	3.36069	3.87886	3.75725	2.5597	2.79551	3.43834	3.47005	4.27546
LPCAT4	3.06722	3.33893	3.22024	2.82465	2.5319	3.5491	3.15022	2.4137	3.32135	2.17127	3.69874	3.5907	3.47415
PI4KAP2	3.89782	3.97302	3.61953	4.03025	3.38298	4.29799	3.93524	2.76463	4.26649	3.61281	4.24611	4.30644	4.10411
SF3B1	3.57309	3.39202	3.38761	3.31507	2.88058	2.78173	3.18503	2.83118	2.82396	3.20631	3.55071	3.54237	3.33158
OASL	1.38297	3.615	2.02806	1.26516	1.49327	1.61067	1.13492	2.93273	3.07845	3.04858	0.639694	-0.136072	1.56249
C1orf115	4.12637	3.96907	3.9465	3.62541	3.38419	2.50835	3.82296	1.81701	3.50933	3.79684	4.17672	4.28045	4.33275
FAM124A	2.45724	2.64287	2.15951	1.25321	1.62536	2.36827	2.15763	1.69929	1.62838	1.56974	2.24222	2.62202	2.93437
ZAP70	1.81091	3.14889	2.14555	2.38532	2.79579	2.71152	2.91599	2.07688	2.13061	3.11461	2.47734	2.52589	3.11279
TADA3	4.79759	4.43501	4.5186	4.71954	4.8251	5.01636	4.48968	4.77331	4.58319	4.38567	4.63037	4.76045	4.84649
MFSD10	5.55044	5.77075	5.70614	5.66772	5.57583	6.14886	5.84869	5.85401	6.08506	4.93376	5.94161	5.71563	5.86655
HOXB5	2.55437	4.22947	3.74977	2.31871	2.98809	3.43739	4.16	2.54508	2.35183	2.85148	4.02426	3.99831	4.5331
ANO6	5.19278	4.80365	5.7718	6.04192	5.35428	5.07024	4.72743	5.02964	5.00794	6.61492	5.31766	4.41565	5.32712
SCP2	1.97252	2.38147	2.59604	2.36535	-1.98645	3.02627	1.0976	3.03752	1.34853	1.65069	1.10222	1.84743	1.35574
TMEM51	4.35274	4.82293	4.89552	4.51478	4.35073	4.95366	5.07841	5.19718	4.5819	4.67689	4.2644	4.76151	4.68942
ZSCAN5A	2.86744	2.59573	1.95066	-1.37891	2.89799	1.26508	3.27766	2.10674	2.97159	2.2016	1.30924	1.7803	1.63326
BEND5	3.89917	2.57869	3.08749	3.96857	3.47028	1.44613	2.08849	3.5979	2.48224	3.33667	2.65122	3.06696	2.65478
PRMT2	4.38453	4.03605	5.02347	4.82045	4.75622	4.98718	4.46378	4.44036	4.62771	4.28239	4.86403	4.73193	4.80666
IGF1R	2.80453	1.62248	2.53928	1.88176	3.16429	1.68958	3.26181	1.41857	2.20026	2.35542	3.04795	2.94629	2.74652
MUL1	4.07253	3.84791	4.00634	4.14041	3.97571	4.14385	3.7153	3.91159	4.3659	3.83124	3.90924	3.89742	3.89843
MYL9	6.16622	4.72136	6.15164	6.10059	5.57006	5.20804	4.38645	5.4329	5.56917	4.69361	4.98375	6.17755	6.00821
UBA6	4.4018	3.93018	4.43326	4.34003	4.0952	3.92666	4.02687	4.52563	4.35229	4.15613	3.94123	4.16379	3.76791
YIPF2	2.75143	2.13541	2.08779	2.64646	3.36467	3.25965	2.83541	2.69022	2.61876	2.78212	2.46225	2.59601	3.25609
HSD17B11	3.70177	3.42146	3.45757	3.52079	3.53832	3.26435	3.07507	4.00051	3.04295	3.26407	3.25078	3.38018	3.58263
DDX17	4.61547	5.14265	5.93707	5.87456	4.96558	5.15707	3.49402	3.79325	5.09052	4.31087	6.07106	5.55329	5.46643
PIH1D1	3.83576	3.36629	3.25984	3.97159	3.91102	3.82624	4.2173	4.33888	2.68996	3.84088	3.52807	4.20533	4.04157
CDC42	4.41543	3.97133	2.83168	3.84133	3.57753	3.92115	4.0178	4.53615	4.04375	3.90709	3.36487	3.35039	3.59873
GAPT	-0.815453	3.08461	3.50401	2.51024	2.43097	2.40037	2.10991	2.67721	3.22823	2.54043	0.426804	1.39106	3.20132
PLXND1	2.09747	3.41722	3.51506	3.12322	2.90592	3.85683	3.9651	3.75475	3.00752	2.71436	3.48863	3.10301	3.61872
NDUFA7	4.11373	4.23601	3.90183	3.89736	4.63587	4.56868	4.08122	4.1618	3.95167	4.1371	4.12244	4.27421	4.49615
SGTB	1.76939	0.653993	1.13796	-0.34217	2.15159	2.13366	0.172743	1.5816	0.648512	1.25976	0.922309	1.07495	1.37259
NAGPA	3.86893	4.2066	3.80913	3.92884	4.10645	4.53359	4.06069	4.25194	3.77315	3.52776	4.46198	4.32535	4.03996
ENPEP	1.38309	4.4562	3.76535	0.756785	2.1156	2.96198	4.09936	2.63496	1.89424	2.26806	2.71113	3.66833	3.96649
PEG3	4.89476	4.06396	4.66688	4.76331	4.01765	3.9443	3.87031	3.702	4.22994	4.02659	5.66791	4.34989	3.98881
NKAP	3.48545	2.95317	2.10289	3.11499	3.15962	3.2431	3.25763	3.66022	3.21034	3.10706	2.62078	2.87945	2.8231
LARP4	3.1113	3.13773	2.72988	2.552	3.17465	3.61224	2.37564	2.91829	3.53983	3.51188	2.74428	2.7764	2.31221
LIMS1	4.79423	4.48333	4.38539	5.08618	5.17357	5.07827	4.39652	5.1579	5.49148	4.80252	4.57384	4.47149	4.10101
SLC24A4	1.95573	2.96995	3.47992	2.97565	1.50554	1.55765	2.78772	1.13903	2.35366	2.32672	3.6216	2.96605	2.59797
ALDH1B1	3.96078	3.09033	4.09067	3.79157	3.2518	2.41591	2.49624	2.1607	3.39212	2.75075	4.05007	3.79882	3.80424
NBPF15	3.25681	1.45243	1.47823	0.705925	-0.765789	1.86438	2.68103	0.356732	1.4654	1.35997	2.5848	2.05954	1.73038
ZFP36L1	5.01326	5.69436	4.97679	5.01539	4.65873	4.71131	4.91169	5.33383	4.51098	5.12953	4.89982	4.7801	5.23395
HHIP	0.465825	2.08209	3.06519	2.12862	1.26686	4.72185	-2.41313	0.778387	0.747959	0.537532	2.89776	2.37523	3.07642
LSM6	3.18096	2.56289	1.80924	2.89706	2.82253	2.41622	2.43105	2.99989	2.98004	2.72398	2.1787	2.18202	2.50664
ZNF646	2.14279	2.34069	2.05608	2.5493	2.16361	1.23765	2.78469	1.99356	2.16061	2.82162	2.25927	2.08555	1.84787
ANKMY1	2.39433	2.91021	3.64998	3.23432	3.18804	3.44073	3.52991	3.86693	2.90464	2.66898	3.38283	3.26103	3.10441
SENP5	3.61752	2.33797	2.89827	2.68677	3.227	3.50503	2.99069	3.19609	3.41601	3.59119	2.85923	2.74683	2.47297
EEF1B2	2.68647	1.50786	1.83076	2.67879	2.46784	1.37206	1.91448	2.63772	2.25167	2.11545	1.4228	1.83884	2.23269
XKR8	2.39235	1.27291	2.17103	1.29518	2.12666	1.30658	2.5353	1.75927	1.90689	1.58076	2.00913	2.03692	2.03809
TRMT61A	4.30331	3.66011	2.90437	2.60018	4.05768	3.86163	4.2471	3.6887	4.57607	3.82335	3.20392	3.77418	3.0068
SPG7	2.00273	3.02023	1.67834	1.53472	2.63845	2.94433	3.60759	1.53493	2.8449	2.48055	3.28843	2.5457	2.42171
YY1AP1	3.13983	2.14948	1.58099	2.19974	2.2894	2.39709	1.9582	2.01482	2.65213	2.54797	1.77937	2.36438	2.19596
BLCAP	3.97299	4.61124	4.4736	4.08844	4.3465	4.75596	4.25934	3.89472	4.41403	4.18347	4.39403	4.49399	4.6911
C12orf54	2.92146	0.593842	-2.56263	1.9862	3.35007	0.852291	2.61994	2.76283	0.880962	1.72814	0.985075	1.35536	1.28667
PPFIBP2	3.36608	3.62729	4.99464	4.21975	4.09554	4.43157	3.45592	3.906	3.37589	3.91598	4.64936	3.99452	4.35728
IBTK	4.31564	4.50712	4.48325	4.49176	4.46176	4.54882	4.21851	4.92796	4.44976	4.56374	4.14669	4.19858	4.20523
ICOSLG	3.60801	3.46485	2.73136	1.33647	2.71747	3.08745	3.56155	4.26266	3.34193	3.21891	2.48111	2.12769	2.36039
UBE4B	4.29791	4.31093	4.54803	4.88178	4.56883	4.58727	3.79714	3.86401	3.95194	4.32478	4.75959	4.833	4.79524
APOBEC3C	2.65512	2.77415	2.48114	3.03888	3.22865	3.83912	2.62361	2.8426	2.97117	2.11584	2.62705	3.69271	3.5066
PPP2CB	2.56918	1.95206	1.97948	2.68946	1.9288	2.95659	3.21938	2.70918	3.04972	2.31161	2.13899	2.13612	2.57038
PDS5B	3.54191	3.94734	4.02504	4.12765	3.77481	4.0607	3.43579	4.29613	3.47407	3.54215	3.80866	3.96752	3.92727
FAM114A2	1.70179	2.09528	2.42995	2.15301	3.05743	3.03939	2.65801	2.81041	2.51488	1.72506	2.55776	2.47748	2.67483
ARFGAP1	3.99314	4.29105	4.28628	4.32031	4.63675	5.41327	4.77726	4.5868	4.75482	4.03554	4.72751	4.56749	4.48582
ZNF175	3.34257	3.17421	3.59954	3.60895	3.39599	3.37375	3.24288	3.65602	3.52722	3.29676	3.38923	3.3078	3.0944
EPDR1	6.22924	5.07909	5.92752	5.7809	5.88303	4.91041	4.62916	5.42044	5.53271	6.1845	4.88701	5.38569	5.51697
FAM200B	3.20669	2.69162	3.61849	3.68049	3.34366	3.22468	2.26861	3.9021	3.01732	3.66339	2.71728	2.99231	2.6765
WDR1	3.69391	3.36023	2.63901	2.83879	3.30418	4.28867	4.37694	2.16744	3.77196	3.29236	3.70732	4.02764	4.16368
PSMA6	5.78468	6.09066	5.18825	5.25073	5.80851	5.91839	6.02116	6.46588	6.13014	5.93093	5.12826	5.33543	5.26809
COL4A6	2.3225	1.5131	3.06617	4.25445	1.91117	1.57206	1.49791	2.11867	2.1485	2.46029	2.2259	2.73562	2.39173
ANKRD9	2.60134	2.2873	1.94406	1.55	0.557662	2.68402	2.83464	1.93104	2.22496	2.96521	1.76978	2.13413	1.56172
IFNGR1	5.30298	5.75911	6.25681	5.97377	5.66115	5.55563	5.24246	4.95589	5.62336	6.26263	5.63898	5.501	5.99382
ISG20L2	3.36753	2.87068	2.47625	3.18072	3.14055	2.90928	3.23819	2.76639	3.91926	3.49283	2.63694	2.46719	2.93713
GGA3	3.31573	3.56534	3.68644	3.72679	3.15027	3.81213	3.62415	3.92103	3.65604	3.32919	3.49858	3.37853	3.47911
ARHGEF7	2.51467	3.44103	3.17251	3.08671	2.67765	2.39862	3.23152	2.64485	2.50555	2.79584	3.51613	3.16998	2.99231
DST	3.08611	2.21845	4.1593	3.65387	2.67249	2.50993	1.87346	2.26958	2.53704	2.69066	3.44611	3.3151	3.20446
QRICH1	4.997	4.97282	5.06081	5.14986	4.88037	4.63725	5.07556	4.66114	5.18183	5.0267	4.8969	4.9563	4.93316
KPNA1	4.01414	4.41854	3.90634	4.09403	4.47449	4.56689	4.39088	4.26781	4.56319	4.53342	4.1984	4.21853	3.73988
SP1	4.4837	4.17323	4.17475	4.4831	4.2348	4.10716	4.36034	3.4815	4.61863	4.45864	4.51647	4.39531	4.20123
DHRS4L1	4.37342	3.92746	3.38572	3.69198	4.30392	4.70606	4.08933	4.24054	3.84374	2.88511	4.23654	4.5544	4.68568
MRPS26	5.36204	4.61748	4.37133	4.82761	4.62393	4.52855	4.94028	5.14346	5.23264	4.69592	4.37985	4.72135	4.27746
DIP2C	4.08403	3.43985	4.47363	4.67147	4.1905	4.37464	3.82772	2.95542	4.35284	4.13935	4.73158	4.5688	4.21235
MSRB3	5.7477	4.26532	5.66041	5.6476	5.68927	5.36383	4.92452	5.59754	5.12189	5.3811	4.72997	5.54669	5.55215
DARS2	2.99951	3.56034	2.26729	2.37904	3.3342	3.79718	3.56393	2.98652	3.14354	2.5211	3.43169	3.20142	3.55385
LRP11	3.89312	3.83687	3.99495	4.44051	3.78062	4.34641	3.01242	3.56851	3.55909	4.00099	4.33551	4.01089	3.92693
SRPX2	4.37968	5.93227	4.43382	3.17097	3.5976	4.98813	5.65906	4.51827	5.17155	3.77627	4.24482	4.93577	5.08861
ZNF460	2.85537	2.55608	2.46193	2.44604	1.37679	2.64357	2.55055	1.81094	2.81341	2.94919	2.29895	2.06118	2.63478
ZNF138	2.43561	2.10755	2.66868	2.31564	1.31824	2.35597	2.06745	2.77582	1.68516	1.34339	3.11883	2.55115	1.7461
JPH2	2.89374	1.84828	2.97167	3.80166	2.81537	1.63871	0.571996	2.18712	1.82087	1.40262	3.14324	3.38397	2.53314
SEMA4G	1.93983	1.64012	2.0635	2.16275	2.44074	2.46498	1.40019	1.98287	1.77008	2.09121	2.19586	1.76147	2.33752
LEPR	2.30996	2.38891	3.32128	2.75943	2.31418	2.02528	-0.00402307	2.56702	1.81434	1.54952	2.3203	2.34322	2.61847
NSUN3	3.43403	3.60817	2.69369	2.90168	2.84177	3.0796	3.20267	3.71155	2.84508	2.52556	3.00388	3.24037	3.3393
ACBD4	2.16251	2.3061	2.78108	3.36616	3.79447	2.22309	0.925453	1.5595	2.3817	1.9738	3.05195	3.31797	2.98885
NCAM1	2.26774	2.51799	4.16884	3.85285	3.44443	4.31976	2.37079	2.96669	3.08408	4.12241	2.09745	4.70143	2.94761
PTK2	2.91851	2.06135	2.5371	1.63498	2.6932	2.88707	2.664	1.79546	2.68564	2.27314	2.5484	2.75084	2.93666
FIGN	3.10957	1.7562	2.68333	3.10613	1.21257	1.74651	0.159048	2.28669	0.811782	1.41708	2.7633	2.65337	2.17793
BAZ2A	1.71936	2.25874	1.55082	2.34839	0.741344	2.54866	2.66401	0.985051	2.41786	2.4825	2.16799	2.04763	1.92203
NCEH1	3.22717	3.51194	3.08675	3.18089	3.4033	3.67619	3.5104	3.78202	3.3977	3.23639	3.29578	2.96261	3.49393
RALB	5.37638	5.75702	5.18302	4.86998	5.23175	5.3503	5.7539	6.67369	5.52862	5.55169	4.70709	4.59055	5.11802
ARHGAP22	4.5376	3.53782	2.78343	4.43653	4.73653	5.40141	3.99094	5.16218	6.15388	5.50084	3.71483	2.59504	2.41957
CD209	0.700372	5.53587	4.33495	3.72078	0.792797	4.05895	3.17129	3.22114	3.73017	3.13557	2.33284	3.30461	3.86808
PAK2	4.60004	4.92035	4.39795	4.06591	4.28492	4.03918	4.66564	4.89913	4.79995	4.50667	4.06907	4.04708	4.17878
CTU2	2.48253	2.76939	0.832449	2.0313	2.74119	2.39236	2.89071	2.32996	3.27223	2.10886	2.06646	2.11543	2.10462
CCNC	4.21474	4.26158	3.94273	3.89572	4.31853	3.96573	3.86399	4.3506	4.18101	3.91866	4.19282	3.87243	3.7927
WDFY1	5.11991	5.31697	5.52158	5.5278	5.49568	5.67442	5.04194	5.39242	5.80728	5.40728	5.24009	5.12169	5.20772
SLIT2	4.30172	4.91923	6.14493	5.06751	3.90901	5.23398	4.74711	5.61352	4.08689	4.51902	4.93865	5.10379	5.22271
ZNF785	2.73413	2.04478	2.35237	2.96243	2.75172	2.9562	2.10941	1.13721	3.26917	2.91217	3.0262	3.18311	1.97452
RNPS1	4.45331	3.9079	3.79805	3.34375	3.26974	3.79291	4.53756	3.32209	4.72534	3.88424	3.64477	3.89645	3.78346
IMPDH1	4.81932	4.8576	4.08098	4.28579	4.82596	5.45333	5.1161	5.39621	5.51115	4.96084	4.43757	4.03213	4.30953
CCDC91	4.30257	3.53156	4.00629	4.15878	4.2236	3.63156	3.21712	4.32364	3.74936	3.92786	3.28431	3.8552	4.04725
BTN3A2	3.56869	4.11126	3.72694	3.56725	4.08879	4.03462	4.20131	4.28738	3.48935	4.19406	3.84672	4.16742	3.36443
BZW2	5.47086	5.33766	4.26457	3.97128	4.7499	4.97088	5.4877	6.45415	5.88509	5.08641	3.99215	4.0533	4.03355
TTC26	3.86335	3.66838	2.51342	3.01102	3.29675	3.84458	3.4356	4.2441	3.76051	3.15909	2.8681	3.12238	3.16076
HTRA1	6.55917	5.79098	7.0746	6.94207	7.01302	6.69127	5.5628	6.48274	6.70144	6.70662	6.53064	6.20798	6.40979
IKZF1	2.04339	4.02619	3.71099	3.12936	2.76858	3.01752	3.16362	2.95182	2.95545	2.80316	3.93332	2.61336	3.58066
SEC24C	5.40325	5.47306	5.1836	5.25249	5.24368	5.83238	5.55919	5.84362	5.3323	5.28898	5.37338	5.25119	5.28768
PHPT1	5.13908	4.89229	5.28419	5.55812	5.49539	5.95027	5.07355	5.88538	5.1244	5.27057	4.77514	5.31639	5.58155
SS18L1	3.89783	4.27907	4.30248	4.44903	3.72078	4.10432	4.286	4.53694	4.35685	4.31347	4.18304	3.91631	3.52877
ARID4A	2.95222	2.90411	3.42431	3.31111	2.765	2.30969	2.38013	3.15239	2.4363	2.32017	3.19618	3.00316	3.11852
INSIG2	4.68646	4.25701	4.51711	4.679	4.47841	3.85274	4.07576	5.01063	4.10496	4.10782	4.12174	4.30815	4.46638
CCNO	3.38957	0.810568	2.29519	2.6204	3.66813	2.05208	1.00562	3.18789	1.3238	2.93513	2.94181	1.28706	2.18741
DISC1	0.402413	3.77409	3.84684	0.649724	2.59547	2.26906	2.39406	1.97906	1.7609	2.5401	2.50886	2.25617	2.96846
TNFRSF11B	5.79099	4.66887	6.57598	4.61761	5.22867	4.03036	3.54041	4.22267	5.80637	4.69321	5.28333	4.64496	5.02756
SDK2	2.81033	1.9644	3.22576	3.65088	1.31342	2.39456	2.5429	2.54916	1.67377	2.68049	2.12633	3.90188	2.61232
ZNF142	4.21509	4.1683	4.29511	4.35744	4.01405	4.19051	4.43553	4.24292	4.51728	4.36448	4.32684	4.06189	3.81595
DDX27	4.32424	4.35499	3.82362	3.8023	3.59706	4.14078	3.96312	4.46364	4.23937	4.02452	3.50088	3.77823	3.95538
RPS11	6.47605	6.25346	6.44619	6.53633	6.36914	6.12024	5.94166	6.66162	6.10828	6.24521	6.03238	6.21709	6.3762
MFAP1	4.66888	4.19821	4.13156	4.33022	4.36533	4.14319	4.05142	5.03989	4.27472	4.33202	3.66526	4.24704	4.01753
BTAF1	4.57984	4.72742	5.12743	5.12298	4.74432	4.70002	4.65055	4.2313	5.08128	4.74474	4.94987	4.88489	4.85487
NR1D2	2.73813	2.61594	1.3977	2.81629	1.85159	2.22763	1.645	1.35531	1.21344	1.77938	2.58335	3.5168	2.87147
ABCE1	4.17741	4.86412	3.70506	3.7274	3.97984	4.40717	4.68101	4.55283	5.38943	4.62847	3.59782	3.80642	3.42003
CORO2B	2.08029	3.24899	3.17958	2.46943	1.05558	2.68806	3.28071	2.06298	3.90493	3.0544	2.37942	2.19226	2.05443
CDK19	4.47354	4.24113	5.15519	4.76256	4.70266	4.67088	4.49056	5.19636	3.94228	4.23417	4.84753	4.79822	4.78156
ADCY3	5.43728	6.20231	6.1606	5.36342	5.36228	5.44236	5.77077	5.84736	5.21058	5.27554	5.78594	5.85515	5.99392
HSPA12B	0.0629744	5.88374	4.76424	1.21363	0.441429	2.60622	6.00959	1.73224	2.29069	0.224651	5.12877	4.66244	4.80892
YEATS2	4.48647	4.42816	4.61506	4.47194	4.39729	4.50661	4.78273	4.46087	3.9721	4.55578	4.74522	4.62529	4.68774
TIGD7	3.3815	2.87101	3.69108	4.30875	3.83478	3.62596	2.739	4.05616	3.355	3.11066	3.58706	3.6709	3.22372
CD247	3.69875	4.22685	3.82836	2.53167	1.32174	-0.667285	4.45093	2.55751	2.84316	3.25681	3.06025	2.24066	3.16332
AP3M2	4.52295	3.98874	4.70696	4.05725	4.21427	4.20848	4.27722	4.78275	4.92144	4.71124	3.70243	4.02432	3.55013
TYK2	4.57657	5.45456	5.10934	4.93283	4.73788	5.58587	5.6088	3.99091	5.77769	4.5936	5.45864	5.46382	5.58935
MTSS1	2.19757	4.28817	4.09596	3.16664	3.40182	3.54468	3.75229	3.47038	4.00363	3.21093	3.14067	3.03842	4.18895
DDIT3	4.43298	4.09503	3.83005	4.46938	4.26588	3.55434	4.26375	3.76271	4.68415	5.12813	3.51863	3.56972	4.14724
TREX1	2.56045	2.51121	-1.27478	2.10481	2.03854	1.74423	2.86582	1.32985	1.71136	2.88214	1.75527	2.00732	1.46488
CHUK	4.66731	4.44526	4.12901	4.24796	4.28682	4.10597	4.62646	4.99244	4.61779	4.71908	3.84108	3.90056	4.06394
AKR7A2	4.80692	4.94948	5.19424	5.4041	5.33019	5.59049	4.91336	5.29434	4.86769	4.893	4.90676	5.54109	5.3892
IFT46	4.18225	3.18541	3.34902	3.84244	4.02109	4.0773	3.15597	3.56287	3.78069	3.53732	3.29919	3.94908	3.98589
RGS19	3.63092	4.00688	3.93164	3.63148	4.03943	4.53012	3.95849	4.41483	4.2812	4.23171	3.32456	3.3547	4.13534
GEM	5.32283	3.27163	5.75291	5.74453	4.43936	4.20665	4.19094	3.72653	4.72153	5.04247	4.82523	4.62453	5.42883
YPEL2	4.63381	3.56867	4.52587	4.87926	4.50345	3.80992	4.20168	3.95294	4.35375	4.9185	4.10333	4.21359	4.26854
FAM168B	4.88975	4.03349	4.21796	4.50811	4.2121	4.365	4.51116	4.17135	5.38228	3.97073	4.18856	4.27646	4.34439
MITD1	4.26917	4.28494	4.26662	4.74718	4.19943	4.14459	4.07468	4.94459	4.08174	4.13278	4.25816	4.19181	4.01355
C1R	4.71405	4.98296	5.37974	5.18299	5.51045	3.96241	4.97858	4.92812	3.99499	4.39611	5.39831	5.2278	5.81307
CYFIP2	5.34705	4.23261	5.44525	4.80966	4.41106	3.62854	3.92687	4.27043	5.30022	5.15059	3.51042	4.73913	4.36103
TMLHE	3.53216	3.45568	3.74403	3.76446	3.27364	3.74729	2.91145	3.97357	3.29872	3.36308	3.22145	3.6899	3.35492
CHCHD2	5.91183	5.28434	4.65445	5.43883	5.53422	5.63688	5.75783	6.05674	5.70704	5.82925	4.95444	5.16845	4.96455
CCDC14	4.52237	4.80289	5.5182	5.62724	4.87881	5.3736	4.83032	5.21076	4.59909	4.53892	5.77831	5.43408	4.86504
LZTS1	1.79425	4.07792	4.14694	1.44046	2.43108	2.38372	4.20053	3.48294	2.83247	4.46708	2.80467	2.15436	2.11401
PVR	4.61362	3.89438	3.0338	3.26988	3.80963	4.45465	4.76355	3.71742	4.9569	4.63711	3.5363	3.54202	3.57892
CHD7	2.91419	4.4558	4.17964	1.83224	1.61069	2.7015	4.39604	3.97593	3.59131	3.28149	2.97229	2.277	3.12235
PTGER3	3.628	2.95647	3.36209	3.32273	3.36286	-0.362713	2.30973	2.91136	1.67994	2.11459	3.11159	2.72574	3.74967
NDFIP2	4.39267	4.47868	4.7436	4.0188	3.89445	3.83597	4.40048	4.80928	4.48984	4.26483	4.09697	3.71732	4.0963
C11orf96	7.98219	6.82214	6.18417	7.01572	7.03111	4.79716	6.85632	6.7641	6.4724	6.83742	6.49544	6.40582	7.09031
RAP2A	5.25175	4.40631	5.44163	4.57882	4.97542	4.22143	4.03185	3.07816	4.74912	4.81181	4.91018	5.06636	5.67928
TWIST2	3.45636	3.59906	3.06631	3.04158	3.09323	3.25677	3.58345	3.29224	3.78689	3.19067	2.69993	3.46078	3.34291
SRGAP1	4.24668	4.30894	4.15421	3.51625	4.29121	5.33458	4.46032	4.25874	5.76311	5.45972	3.76566	3.59975	3.31473
GLS2	2.87886	2.33598	1.75427	0.450521	1.24	1.28168	1.11261	1.61804	1.06476	1.46622	1.32385	2.71405	1.52331
ATP6AP2	6.15959	6.0121	6.48904	6.50094	6.36026	6.01715	5.81677	6.17683	6.12144	6.20373	6.16078	6.05274	6.26596
REXO4	4.67841	4.27147	3.79439	4.21825	4.18405	4.53171	4.56907	4.83079	4.70325	4.33222	4.1508	4.21172	3.64991
DUSP6	2.72276	3.95147	3.96828	1.86502	1.8134	1.3844	3.44259	4.27543	3.47984	2.84297	1.79094	1.80169	2.51501
EXOSC1	4.48642	4.00171	3.49751	4.12785	4.53623	4.60117	4.14441	4.90842	4.41699	4.18356	3.86165	3.98088	3.81297
SNAPC4	4.00597	4.49432	4.30839	3.85253	4.17979	4.62795	4.75388	4.6883	4.31932	4.29723	4.39919	4.26735	3.86616
ANKZF1	3.18252	3.63889	3.6993	3.72307	3.3099	3.97664	3.94432	3.13198	2.93193	2.96245	4.51033	4.36636	4.02231
CCL21	1.6887	5.12229	4.80765	2.25189	1.86845	1.03831	6.65287	2.24036	2.63405	2.65664	4.70633	2.23796	6.2691
PTGS2	2.95554	4.28402	1.33022	2.80204	0.967569	1.35813	5.17766	4.3396	4.39106	3.10902	0.0913157	0.910548	3.89535
TARDBP	4.02049	3.90268	4.70953	4.60608	4.21576	3.85792	3.52344	3.98807	4.30469	4.21614	4.09274	4.23019	3.8523
SCAP	5.28881	5.22708	4.89461	5.28317	5.22353	4.83442	5.28317	5.16364	5.04699	4.63617	5.50374	5.24803	5.16051
TRIM14	2.39959	-1.21288	-1.04549	0.798608	1.0818	1.26821	2.67239	0.676172	0.916139	0.698367	1.03505	0.248041	2.00816
CELA3A	1.17688	1.99918	1.13564	0.882852	0.391535	1.75669	-0.28437	1.63891	0.867256	2.3294	0.491116	0.310408	0.700464
C1S	3.58032	3.48448	3.55563	3.0938	2.87205	1.0234	2.79443	1.67861	2.64106	2.89294	3.34303	3.2159	3.92015
CHST1	4.29744	4.15289	3.23293	3.95984	3.32017	3.60426	4.71526	4.64837	5.35613	4.45764	3.6246	3.01072	2.46602
ANGPT1	4.30535	3.59766	5.49015	6.07749	5.05606	4.16659	3.35307	4.40637	3.40231	4.52975	5.32093	4.97498	4.99658
TMEM104	2.45173	2.27535	1.71475	1.83998	3.17094	3.716	2.53201	2.81295	2.98706	2.08741	2.41077	2.52562	2.48071
TMPO	0.288855	2.12054	1.6233	-0.199244	1.68815	1.33357	2.06431	1.60948	1.06432	0.222364	1.55632	1.68024	1.77885
UBE2D2	2.55577	3.00922	2.81717	1.83522	3.21074	3.13712	3.68164	3.28213	3.18055	2.9896	2.37088	2.66919	2.94077
LRP8	5.11487	3.75933	2.45557	3.72915	3.69095	3.59407	4.31887	4.75896	3.88367	4.11695	4.1149	3.13417	2.96771
POR	3.65578	4.19837	3.65829	3.54933	3.53374	3.8191	4.59977	3.06025	4.1596	3.83093	4.00641	4.0116	4.07452
ZNF559	3.83239	3.61745	4.57137	3.98943	4.04033	3.56142	3.44698	3.46868	4.10156	3.06347	4.10434	4.27393	4.18697
SGTA	3.79223	3.75547	3.46811	3.2799	3.85806	3.9759	4.44387	4.07133	4.25274	3.62989	3.51639	3.5573	3.72753
ABCC3	5.94848	4.96482	3.99053	4.63217	5.76513	4.84503	4.40358	5.92513	4.97446	4.93213	5.03737	4.51744	4.26324
TLR7	-0.179939	2.82802	4.52819	3.71008	2.17464	3.93543	-0.702243	4.39889	2.24211	3.07551	0.894493	0.827722	3.15396
SLC9A6	4.08729	3.6739	3.74948	4.20437	3.96326	3.92936	3.29564	3.8438	3.35402	3.57487	4.1197	4.03236	4.08186
RAB24	4.97936	5.30573	5.13139	5.19972	4.84032	5.38215	5.42259	5.58007	5.2619	5.02103	5.27913	5.1376	4.67403
ADRA2B	2.79227	2.25133	2.65749	1.99455	2.19809	2.64289	2.13648	1.3037	0.658714	0.187681	5.85102	3.5395	3.33448
UBE2L3	5.02847	4.18351	4.37308	4.89709	3.97578	4.75769	4.3766	4.80909	4.94129	4.56816	3.8017	4.36558	4.55134
FMO4	3.04374	2.9974	3.65157	4.17324	3.50247	3.28857	3.02575	2.74565	2.91715	2.56277	3.51369	4.59344	4.06503
PMS2	3.49325	3.36573	3.0596	2.79392	3.35574	3.5459	3.17007	3.16639	3.27127	2.90807	3.60159	3.48882	3.05681
GMPR2	5.01485	4.61143	4.79058	5.00923	4.96224	4.96077	4.30402	4.90185	4.44515	4.70567	4.73711	4.97505	4.96152
LTF	2.00947	3.23373	1.60101	1.2163	2.21603	2.37902	2.22405	1.78594	1.67694	1.07466	2.49912	2.41932	3.49921
SHISA4	2.85704	0.548358	2.37632	3.09511	2.90238	2.66036	1.32133	2.4019	1.94538	2.0719	2.77402	1.71961	2.81348
MRAS	3.17875	2.41048	3.43331	2.81705	2.53454	3.16986	2.93598	3.03681	3.66063	3.5351	2.31875	2.26228	2.82105
ENTPD6	2.45991	1.73412	1.21223	0.760913	2.49381	2.65714	2.29919	2.02113	2.173	1.31249	2.22645	2.20008	1.90922
GPHN	4.5022	3.92367	3.61131	3.84203	4.18033	3.84941	4.0045	4.60177	3.87562	3.78838	3.85236	3.88292	3.87081
TMCC1	2.59974	2.23096	2.72826	3.4519	2.916	-2.78827	1.22183	2.74688	1.82659	2.28684	1.40955	1.58747	1.36669
PPP1R26	3.47947	1.64663	3.06883	3.44079	2.29176	2.64209	2.70558	2.53056	2.9149	2.56545	3.30205	3.19991	2.13085
MAZ	1.1985	3.46051	3.44341	3.31753	3.28155	3.10007	2.44153	1.89596	4.13961	2.39367	3.17114	3.07487	2.87273
TMEM41B	4.56014	4.74036	4.65168	4.94194	4.57668	4.70209	4.86928	3.89479	5.20419	5.06223	4.85493	4.55323	4.69794
NR1H2	4.82899	4.09911	4.02643	4.20169	4.06574	3.80331	4.36012	3.54126	4.81745	3.80206	4.14978	4.41527	4.44493
HIRIP3	4.32258	3.69536	4.01393	4.07158	4.11373	4.09843	3.90545	4.20488	3.65084	3.84988	3.89425	4.41117	4.09519
TRIM21	4.08767	4.00707	3.83934	3.89614	3.95989	4.0571	3.74395	3.43693	4.54176	3.80621	3.67162	3.98469	4.15662
CDYL	3.68608	3.05257	3.48558	3.63117	3.61391	3.43652	3.01798	3.23836	3.61597	3.41068	3.49431	3.53248	3.16329
MAP3K4	4.79924	4.37228	4.53182	4.32995	4.91204	4.52021	4.74461	4.63359	4.2862	4.31084	4.98353	4.94575	4.35714
ARHGDIB	5.88276	6.80286	6.606	5.91506	6.27613	6.45013	6.606	6.75857	6.18305	6.63362	6.01286	5.74601	6.70083
LSM7	5.30998	5.23171	5.13452	4.87822	5.31303	5.92771	5.48603	5.97404	5.82877	5.16825	4.98264	4.85946	5.06786
MME	1.50666	4.37109	3.46067	1.47635	1.99401	1.01035	2.81708	1.38787	1.66249	1.67214	3.524	2.69045	3.67324
KHK	2.41101	1.49441	1.02431	2.62416	2.31558	2.69151	2.10509	2.90111	2.28223	2.36896	1.31288	2.22401	1.6248
GDF10	3.17316	3.01219	4.05198	4.46511	2.04394	2.12293	0.902268	3.7744	2.85003	2.39883	3.47043	3.04915	1.70641
RHOJ	4.07199	4.54178	4.86183	4.31339	3.72214	4.57555	4.8523	4.72264	4.62568	4.65477	4.26063	4.26292	3.93735
ZNF683	1.02962	1.72742	3.12782	2.69454	0.561429	2.04249	1.89771	3.40549	1.49555	2.36932	1.747	0.535569	1.96479
VPS8	3.95146	3.81487	4.57048	4.184	4.1628	4.39842	4.00562	3.91765	4.04619	3.42093	4.4435	4.58186	4.48963
HMG20A	3.78468	3.40536	3.05572	3.50883	3.12351	3.13655	3.27878	3.32418	3.73728	3.34122	3.27675	2.93861	3.30349
ARL17A	2.78041	2.40067	2.29884	3.11345	2.9141	3.21752	2.77708	2.49893	2.12928	2.61797	2.95512	3.02215	3.55477
AASS	3.58235	3.00521	4.33998	3.82541	2.93781	3.02288	3.22407	2.6581	2.63279	3.24061	4.15984	3.94651	3.99783
TNRC18	1.84639	2.25314	2.20944	1.79161	3.0541	2.51875	2.60344	1.47513	2.29165	2.12948	2.74803	2.73549	2.66091
FARP1	4.26321	3.93547	4.93048	4.20448	4.41998	3.61512	4.36749	3.69135	4.67952	5.11648	3.96894	4.6277	3.45656
INO80	4.42791	4.37485	4.36931	3.94444	4.17214	4.01964	4.22049	3.47312	4.65999	4.15192	4.45408	4.22845	4.29218
FBXO11	2.51006	2.83849	2.70232	2.87912	1.87686	1.92181	3.27789	1.96669	2.53933	2.67551	3.16698	2.69491	2.47047
DHX58	3.09492	3.12551	3.65655	3.46773	3.357	2.34283	2.3675	3.22413	2.19971	2.99177	3.47724	3.41265	3.10401
SPA17	3.49239	4.06801	3.23065	3.80108	4.2096	4.28367	3.84301	4.20833	3.34411	3.84247	3.51931	3.9794	4.15702
CASP4	5.3888	5.24313	4.77695	4.5283	5.19168	4.81721	4.57904	5.72033	5.45808	5.33771	4.05627	4.26671	4.74502
VAPB	4.0839	3.05704	3.38236	3.52841	3.59744	3.12578	2.81196	3.36295	3.4328	3.13135	3.46788	3.67215	3.143
C9orf85	3.37687	3.16236	3.08505	3.90196	3.38077	3.23739	2.73761	3.12398	3.12109	2.91538	3.71515	3.51408	3.21541
CHN1	4.58296	4.18832	4.74485	3.90532	3.70128	3.22107	4.78324	4.36448	3.31422	3.74338	4.17961	4.81638	4.59355
ZNF438	3.43973	3.91224	3.95539	4.23421	3.62584	3.64421	3.53169	3.99213	3.06594	3.48843	3.75941	4.13943	4.11892
RHOT1	5.22418	4.99355	5.30723	5.31649	4.96497	4.68012	5.04497	5.14172	5.25693	4.59304	5.41431	5.3985	4.55848
ESR1	3.12717	2.41395	2.97516	3.14461	2.02987	2.53316	3.17049	2.26334	2.41255	2.58676	3.10072	3.42945	2.90762
ATRN	1.68561	2.27521	1.73869	2.46939	1.40195	2.74736	2.05069	1.91083	1.94606	1.68356	2.18835	2.06477	2.60315
PEX11B	4.79362	4.72179	4.92584	5.13331	4.84986	4.69808	4.21342	4.97585	4.93283	5.07432	4.51635	4.77577	4.19927
CPT2	3.67172	3.89888	3.84946	3.50995	3.89062	3.91833	4.04216	4.1483	3.5686	3.84736	3.71809	3.78145	3.77855
CDC123	4.7438	4.55869	4.00624	4.29392	4.58126	4.57256	4.95056	5.01202	5.07238	4.48706	3.92317	4.29073	4.33926
ANXA6	3.56617	3.82669	3.17626	3.92638	4.20489	4.46152	4.08082	3.79133	3.94831	3.25758	4.02707	3.92248	4.38924
DOCK7	4.79051	4.44138	5.07367	4.86625	4.86175	4.46587	4.43931	4.40743	4.93047	4.45491	4.71063	4.84965	4.77161
TCTN3	4.66093	4.06605	4.11471	3.68401	4.10289	3.99318	3.98092	3.96138	3.8838	5.3921	3.57667	3.56392	4.19648
KLHL24	4.016	3.83094	4.67399	4.8861	5.04293	3.90951	3.94592	3.59746	3.57781	4.32206	4.80207	4.85118	4.85526
SLC37A4	4.27199	4.39824	4.46872	4.11374	4.0329	4.62786	4.41777	4.11105	3.8845	4.00085	4.6042	4.691	4.62599
DBR1	3.47693	3.29489	3.42365	3.01035	3.0009	3.06817	2.95954	2.81537	3.50686	3.24307	3.3934	3.33345	2.73649
MPRIP	5.26646	4.46503	4.5232	4.36387	4.71761	4.92564	5.13768	4.57712	5.10058	5.01454	4.26863	4.96211	4.6257
ENDOV	2.77087	0.878524	2.70363	3.09882	2.61482	2.45836	0.492201	1.83438	2.24743	1.83452	2.85139	2.45307	1.90121
TAF15	5.39744	5.52543	5.09651	5.10311	5.10806	4.84976	5.20084	4.60128	5.2388	5.60718	5.12351	5.16218	5.24269
SIL1	4.6941	5.0667	4.92045	4.93139	5.42588	5.73984	5.25123	5.29233	4.75038	5.04638	5.15943	4.98244	5.55285
NOMO1	4.42167	4.40683	4.07682	4.12646	4.74577	4.93946	5.29233	4.28288	5.23377	4.20005	4.61512	4.52321	4.54414
PFDN2	3.07059	3.60596	2.49302	2.95337	2.53749	3.50112	3.39887	3.50912	3.83642	3.62589	2.36923	2.69664	2.54466
DYNLT1	5.30684	5.45365	5.03301	5.46036	5.53569	5.63263	5.2779	5.69862	5.23798	5.18428	5.12131	5.41955	5.49844
ARHGAP33	3.65713	3.22473	4.31125	4.39663	3.51456	4.0409	3.71388	3.32424	3.84904	3.70454	4.10737	3.98968	4.02172
RAPGEF1	-0.46392	2.93395	2.99199	1.962	1.39793	1.80534	3.33883	1.70658	2.37487	1.91868	1.74356	2.16438	2.41723
POMT2	3.94014	3.81482	3.89986	3.99774	4.12591	4.51702	4.69657	3.96457	4.72399	4.15306	4.30199	4.36354	3.32678
ATG14	4.44585	4.22245	4.79256	5.25854	4.81788	4.15262	3.89145	4.6511	4.01216	3.72778	4.84474	5.07125	4.76362
KIF27	2.72654	1.62608	2.55897	3.27282	3.13985	0.145982	2.4508	2.35045	1.75223	1.35404	2.92235	2.63343	2.90888
HAPLN1	4.15366	2.93712	3.10535	3.88085	3.75877	5.07313	4.09001	3.55428	3.98731	3.86695	4.18315	4.27226	3.34379
UBL5	3.81723	3.11667	2.31776	3.30554	3.14508	3.27164	3.69118	3.63929	3.4235	3.23125	2.68176	3.2171	3.25369
CCR1	0.146174	4.18668	2.74377	2.57675	2.45771	2.9291	2.83257	4.42441	3.32702	3.52695	1.47898	0.725642	2.21756
THBS2	7.15374	5.93505	6.08723	6.48318	6.69589	6.0649	6.21214	7.28193	6.48434	5.999	6.51594	5.87046	5.991
FUT11	2.97749	3.2029	2.56351	2.941	2.8521	3.31241	3.18042	2.87294	3.25667	2.84789	3.24013	2.80406	2.95565
ENO3	3.39914	3.3658	3.58964	3.58964	3.45734	4.11686	3.78271	3.92045	3.67748	3.30759	3.99769	3.52781	3.21305
YOD1	3.68828	4.30052	3.48054	3.59317	3.01042	3.51415	3.41345	4.00415	3.84788	3.92049	3.33494	3.36783	2.95851
HERC4	4.52942	4.50119	4.91415	4.75734	4.47533	4.73126	4.25633	4.87267	4.76194	4.34863	4.76588	4.3838	4.33224
POLR1E	4.18459	3.8556	3.00758	3.18509	4.10459	4.03035	4.17283	3.62201	4.89102	3.88003	3.17292	3.78542	3.45102
VNN2	1.36495	5.68155	2.56189	2.57651	2.12053	1.87081	3.42801	2.46731	2.71066	3.82127	1.65145	1.78615	4.77911
HSPBP1	3.21315	1.30566	2.46693	2.35124	2.77459	2.96246	3.50613	3.06851	3.23241	2.57488	2.31278	2.64785	2.21989
WDR55	3.86919	4.16963	3.28766	3.5202	3.96218	3.91773	4.14804	4.04545	4.20742	3.96913	3.38303	3.70797	3.67667
FRMD4A	4.01093	4.34788	4.67035	4.8038	4.47256	4.95132	4.20256	4.73789	4.31846	4.19761	5.0846	4.53799	4.0355
DFFB	3.62905	3.194	2.68769	3.46529	2.69033	3.13764	3.78384	3.37912	3.3813	2.81522	3.67849	3.56557	2.56888
SNRPF	5.76462	5.56321	4.54737	4.70776	4.8589	5.42192	5.66693	5.77371	5.78032	5.44716	4.51951	4.61956	5.14497
LRRC14	3.97777	3.36069	4.28534	3.72289	3.96526	3.95616	3.17502	4.36658	3.29789	2.70795	4.41505	4.78166	3.19344
SLC3A2	3.58097	2.76995	2.30431	2.90003	2.59765	2.55237	3.58402	2.43562	3.83345	3.6477	2.46045	2.77578	2.35144
ZNF598	3.62226	3.82783	2.8964	2.31952	3.28542	4.14473	4.1259	3.64232	4.27432	3.87513	3.05738	3.24835	2.77696
EWSR1	3.22865	3.03735	1.6392	2.41048	2.62783	3.10648	2.84014	2.34539	2.67616	2.53501	3.02055	2.80569	2.88756
MTX3	4.52959	4.01188	4.57136	4.5166	4.29743	3.98796	3.93641	5.59446	3.7202	3.71284	4.6606	4.2374	3.74169
RAB9B	3.82124	1.74768	3.76091	4.32146	3.47658	2.66197	1.78016	2.6329	1.92105	2.90122	3.81767	3.82874	3.62524
ZNF581	4.01412	4.20806	4.54885	4.82785	4.76227	4.8968	4.49094	4.14921	5.0025	4.54219	4.23144	4.57175	4.6368
CCAR1	2.58558	1.71459	2.21192	2.6801	1.79277	2.08269	1.53838	3.09953	2.20969	2.23102	1.84937	1.78516	1.4575
SERPINB1	4.46116	4.5785	4.3138	3.74927	4.96046	4.786	4.52425	5.06034	4.45873	5.66878	3.54787	3.89673	4.30899
NSMCE4A	5.36051	5.15221	5.34888	5.24892	5.12534	4.83716	5.31272	5.52373	4.94776	4.76149	5.11064	5.44118	5.27135
MARS2	3.97347	3.33744	2.6345	2.48536	2.34287	2.88832	2.99416	2.78039	4.75798	3.09892	2.72466	2.28974	2.25886
LEF1	1.72518	3.34156	4.70356	1.82309	0.785505	3.27228	3.90231	3.54446	1.91973	2.57292	2.64681	2.34997	4.10692
HSPA9	5.81001	5.62211	5.03343	5.16675	5.56475	5.49451	6.07588	5.43462	6.3557	6.42413	4.83834	5.0686	5.0954
FAM110B	3.30182	3.11244	3.33921	3.72677	2.78889	2.55641	2.90527	3.52784	2.22155	2.63771	3.30256	3.58225	3.41202
KIDINS220	5.23166	4.93645	5.77085	5.64619	5.39152	4.849	4.54701	5.45755	4.71803	4.70251	5.68124	5.41151	5.15703
LENG1	2.94174	2.57916	2.62106	2.4959	3.19491	2.63505	2.53967	2.54618	3.33557	2.92116	2.51501	2.70188	2.27816
DPYSL3	6.71819	5.61184	5.95947	6.72711	6.66199	6.77055	6.08975	6.79149	6.47892	6.32163	6.00406	6.241	6.21122
TGM2	4.06603	3.58118	1.39535	1.56522	2.86339	3.23507	4.00924	3.44129	4.66199	3.35175	1.94026	2.03986	2.60763
PELI1	3.58696	4.10619	4.25511	3.40659	3.67881	4.13056	4.54326	4.34134	4.39527	4.95049	3.13891	2.85182	4.17019
SYPL2	3.18258	1.31765	-1.32193	2.337	1.71024	-0.0392032	1.84314	1.3935	1.09337	1.14131	1.57199	1.75742	1.23241
ARSJ	4.09994	2.41999	2.96713	3.56857	3.57631	3.9479	2.70106	4.74523	3.48014	3.58736	3.20427	2.28453	2.80929
EIF1B	5.84635	5.26645	5.27642	5.45325	5.01879	4.39349	5.13105	6.00748	5.36422	5.96451	4.43817	4.5618	4.85651
C3orf62	1.18849	2.68997	2.31533	3.16102	2.68657	3.24851	3.66606	2.18324	3.61781	3.47591	2.44282	2.51502	2.20191
ZDHHC5	4.32265	4.26201	3.78353	3.8957	4.24242	4.06408	4.2996	4.33821	4.58395	3.94924	3.93174	3.8611	4.00554
LCN1	1.0727	2.23499	1.82758	1.4324	-0.668709	3.36617	2.1055	1.39508	1.78165	1.81938	1.83841	1.72385	1.53531
CCT2	5.59967	5.62955	4.48492	4.59824	5.19618	5.38737	5.84749	6.042	6.26068	5.77527	4.28766	4.51031	4.67234
MAMDC2	3.45296	3.61811	5.62717	5.63254	5.75613	4.12374	1.30265	2.76303	3.39985	3.46702	5.37899	5.78082	4.96277
TRPM4	3.53025	3.87355	4.13317	4.08088	4.06564	4.44231	4.05588	3.88632	4.02677	3.39305	4.03174	4.47111	4.30315
DDX56	4.8991	5.22263	4.43996	4.53544	4.80085	5.19733	5.33945	5.08291	5.28901	5.4296	4.74224	4.75742	4.16999
[truncated: 8,182 more rows]
