# Supplementary material for: Identification of Immune-Related Gene Signature in Stanford Type A Aortic Dissection
Source: Front Genet. 2022 Jun 16;13:911750. doi: 10.3389/fgene.2022.911750 (PMC9252449; doi:10.3389/fgene.2022.911750)
Supplement: Supplementary file 5 [file DataSheet2.XLSX]

## Sheet: Sheet1
id	Immue	group
GSE52093_GSM1259275	0.141835	low
GSE98770_GSM2611540	0.212455	low
GSE52093_GSM1259278	0.250518	low
GSE98770_GSM2611539	0.252421	low
GSE52093_GSM1259282	0.303288	low
GSE52093_GSM1259283	0.361943	low
GSE98770_GSM2611536	0.508616	high
GSE98770_GSM2611537	0.594621	high
GSE52093_GSM1259277	0.734714	high
GSE98770_GSM2611538	0.875391	high
GSE98770_GSM2611541	0.986368	high
GSE52093_GSM1259284	1.00029	high
GSE52093_GSM1259276	1.14184	high
